# Supplementary material for: Bis[3-(2-carboxy­ethen­yl)pyridinium-1-acetato]dichloridozinc(II)
Source: Acta Crystallogr Sect E Struct Rep Online. 2009 Nov 18;65(Pt 12):m1598. doi: 10.1107/S160053680904793X (PMC2971957; doi:10.1107/S160053680904793X)
Supplement: Supplementary file 1 [file e-65-m1598-sup1.cif]

##############################################################################
###                                                                        ###
###        Electronic paper (Acta Crystallographica Section E)             ###
###                                                                        ###
##############################################################################
#                                                                            #
# This CIF contains the data in a paper accepted for publication in Acta     #
# Crystallographica Section E. It conforms to the requirements of Notes      #
# for Authors for Section E, and has been peer reviewed under the auspices   #
# of the IUCr Commission on Journals.                                        #
#                                                                            #
# Full details of the Crystallographic Information File format               #
# are given in the paper "The Crystallographic Information File (CIF):       #
# a New Standard Archive File for Crystallography" by S. R. Hall, F. H.      #
# Allen and I. D. Brown [Acta Cryst. (1991), A47, 655-685].                  #
#                                                                            #
# The current version of the core CIF dictionary is obtainable from          #
# ftp://ftp.iucr.org/pub/cif_core.dic. The current version number is 2.4.    #
#                                                                            #
# Software is freely available for graphical display of the structure(s) in  #
# this CIF.  For information consult the CIF home page http://www.iucr.org/  #
# cif/home.html                                                              #
#                                                                            #
# This file may be used for bona fide research purposes within the           #
# scientific community so long as proper attribution is given to the journal # 
# article from which it was obtained.                                        #
#                                                                            #
##############################################################################
                                             
data_I
_audit_creation_method     SHELXL-97
_chemical_name_systematic
;
Bis[3-(2-carboxyethenyl)pyridinium-1-acetato]dichloridozinc(II)
;
_chemical_name_common     ?
_chemical_formula_moiety     'C20 H18 Cl2 N2 O8 Zn'
_chemical_formula_sum     'C20 H18 Cl2 N2 O8 Zn'
_chemical_formula_iupac     '[Zn Cl2 (C10 H9 N O4)2]'
_chemical_formula_weight     550.63
_chemical_melting_point     ?
_symmetry_cell_setting     'Monoclinic'
_symmetry_space_group_name_H-M     'C 2/c'
_symmetry_space_group_name_hall     '-C 2yc'
loop_
    _symmetry_equiv_pos_as_xyz
    'x, y, z'
    '-x, y, -z+1/2'
    'x+1/2, y+1/2, z'
    '-x+1/2, y+1/2, -z+1/2'
    '-x, -y, -z'
    'x, -y, z-1/2'
    '-x+1/2, -y+1/2, -z'
    'x+1/2, -y+1/2, z-1/2'
_cell_length_a     16.6247(6)
_cell_length_b     7.1973(3)
_cell_length_c     18.8873(7)
_cell_angle_alpha     90.00
_cell_angle_beta     108.6850(10)
_cell_angle_gamma     90.00
_cell_volume     2140.81(14)
_cell_formula_units_Z     4
_cell_measurement_reflns_used     9202
_cell_measurement_theta_min     2.28
_cell_measurement_theta_max     26.00
_cell_measurement_temperature     296(2)
_exptl_crystal_description     'block'
_exptl_crystal_colour     'colorless'
_exptl_crystal_size_max     0.12
_exptl_crystal_size_mid     0.12
_exptl_crystal_size_min     0.08
_exptl_crystal_density_diffrn     1.708
_exptl_crystal_density_meas     ?
_exptl_crystal_density_method     'not measured'
_exptl_crystal_F_000     1120
_exptl_absorpt_coefficient_mu     1.449
_exptl_absorpt_correction_type     'multi-scan'
_exptl_absorpt_process_details     '(SADABS; Bruker, 2001)'
_exptl_absorpt_correction_T_min     0.8453
_exptl_absorpt_correction_T_max     0.8929
_diffrn_ambient_temperature     296(2)
_diffrn_radiation_type     MoK\a
_diffrn_radiation_wavelength     0.71073
_diffrn_radiation_source     'fine-focus sealed tube'
_diffrn_radiation_monochromator     graphite
_diffrn_measurement_device_type     'Bruker APEXII CCD'
_diffrn_measurement_method     '\f and \w'
_diffrn_detector_area_resol_mean     ?
_diffrn_reflns_number     27422
_diffrn_reflns_av_R_equivalents     0.0188
_diffrn_reflns_av_sigmaI/netI     0.0089
_diffrn_reflns_theta_min     2.28
_diffrn_reflns_theta_max     27.51
_diffrn_reflns_theta_full     27.51
_diffrn_measured_fraction_theta_max     0.993
_diffrn_measured_fraction_theta_full     0.993
_diffrn_reflns_limit_h_min     -21
_diffrn_reflns_limit_h_max     20
_diffrn_reflns_limit_k_min     -9
_diffrn_reflns_limit_k_max     8
_diffrn_reflns_limit_l_min     -24
_diffrn_reflns_limit_l_max     23
_diffrn_standards_number     ?
_diffrn_standards_interval_count     ?
_diffrn_standards_interval_time     ?
_diffrn_standards_decay_%     ?
_reflns_number_total     2450
_reflns_number_gt     2309
_reflns_threshold_expression     I>2\s(I)
_refine_ls_structure_factor_coef     Fsqd
_refine_ls_matrix_type     full
_refine_ls_R_factor_all     0.0297
_refine_ls_R_factor_gt     0.0278
_refine_ls_wR_factor_gt     0.0745
_refine_ls_wR_factor_ref     0.0765
_refine_ls_goodness_of_fit_ref     1.064
_refine_ls_restrained_S_all     1.064
_refine_ls_number_reflns     2450
_refine_ls_number_parameters     154
_refine_ls_number_restraints     0
_refine_ls_hydrogen_treatment     mixed
_refine_ls_weighting_scheme     calc
_refine_ls_weighting_details
          'calc w=1/[\s^2^(Fo^2^)+(0.0424P)^2^+2.553P] where P=(Fo^2^+2Fc^2^)/3'
_atom_sites_solution_hydrogens     geom
_atom_sites_solution_primary     direct
_atom_sites_solution_secondary     difmap
_refine_ls_shift/su_max     0.000
_refine_ls_shift/su_mean     0.000
_refine_diff_density_max     0.496
_refine_diff_density_min     -0.235
_refine_ls_extinction_method     none
_refine_ls_extinction_coef     ?
loop_
    _atom_type_symbol
    _atom_type_description
    _atom_type_scat_dispersion_real
    _atom_type_scat_dispersion_imag
    _atom_type_scat_source
    'C' 'C' 0.0033 0.0016
                         'International Tables Vol C Tables 4.2.6.8 and 6.1.1.4'
    'H' 'H' 0.0000 0.0000
                         'International Tables Vol C Tables 4.2.6.8 and 6.1.1.4'
    'N' 'N' 0.0061 0.0033
                         'International Tables Vol C Tables 4.2.6.8 and 6.1.1.4'
    'O' 'O' 0.0106 0.0060
                         'International Tables Vol C Tables 4.2.6.8 and 6.1.1.4'
    'Zn' 'Zn' 0.2839 1.4301
                         'International Tables Vol C Tables 4.2.6.8 and 6.1.1.4'
    'Cl' 'Cl' 0.1484 0.1585
                         'International Tables Vol C Tables 4.2.6.8 and 6.1.1.4'
_computing_data_collection     'APEX2 (Bruker, 2007)'
_computing_cell_refinement     'SAINT (Bruker, 2007)'
_computing_data_reduction     'SAINT (Bruker, 2007)'
_computing_structure_solution     'SHELXS97 (Sheldrick, 2008)'
_computing_structure_refinement     'SHELXL97 (Sheldrick, 2008)'
_computing_molecular_graphics
                     'SHELXTL (Sheldrick, 2008) and DIAMOND (Brandenburg, 1999)'
_computing_publication_material     'SHELXTL (Sheldrick, 2008)'
loop_
    _atom_site_type_symbol
    _atom_site_label
    _atom_site_fract_x
    _atom_site_fract_y
    _atom_site_fract_z
    _atom_site_U_iso_or_equiv
    _atom_site_adp_type
    _atom_site_calc_flag
    _atom_site_refinement_flags
    _atom_site_occupancy
    _atom_site_disorder_assembly
    _atom_site_disorder_group
    Zn Zn1 0.0000 0.21438(4) 0.2500 0.02879(10) Uani d S 1 . .
    C C1 0.10900(11) 0.5110(3) 0.25776(10) 0.0324(4) Uani d . 1 . .
    C C2 0.14353(12) 0.6811(3) 0.22916(10) 0.0360(4) Uani d . 1 . .
    H H2A 0.1139 0.7904 0.2379 0.043 Uiso calc R 1 . .
    H H2B 0.2032 0.6953 0.2576 0.043 Uiso calc R 1 . .
    C C3 0.20158(11) 0.6192(3) 0.12864(11) 0.0370(4) Uani d . 1 . .
    H H3A 0.2525 0.5883 0.1649 0.044 Uiso calc R 1 . .
    C C4 0.19519(13) 0.6114(3) 0.05458(12) 0.0432(4) Uani d . 1 . .
    H H4A 0.2413 0.5734 0.0405 0.052 Uiso calc R 1 . .
    C C5 0.12009(13) 0.6600(3) 0.00115(11) 0.0395(4) Uani d . 1 . .
    H H5A 0.1155 0.6563 -0.0492 0.047 Uiso calc R 1 . .
    C C6 0.06027(11) 0.7173(2) 0.09822(10) 0.0318(4) Uani d . 1 . .
    H H6A 0.0146 0.7511 0.1137 0.038 Uiso calc R 1 . .
    C C7 0.05107(12) 0.7146(2) 0.02242(10) 0.0323(4) Uani d . 1 . .
    C C8 -0.02829(13) 0.7712(3) -0.03508(10) 0.0371(4) Uani d . 1 . .
    H H8A -0.0273 0.7784 -0.0840 0.044 Uiso calc R 1 . .
    C C9 -0.10021(13) 0.8126(3) -0.02414(11) 0.0401(4) Uani d . 1 . .
    H H9A -0.1045 0.8061 0.0237 0.048 Uiso calc R 1 . .
    C C10 -0.17521(12) 0.8700(3) -0.08844(10) 0.0380(4) Uani d . 1 . .
    N N1 0.13464(9) 0.6713(2) 0.14914(8) 0.0290(3) Uani d . 1 . .
    O O1 0.06462(9) 0.39902(19) 0.21043(7) 0.0371(3) Uani d . 1 . .
    O O2 0.12548(10) 0.5002(2) 0.32652(7) 0.0509(4) Uani d . 1 . .
    O O3 -0.17174(10) 0.9091(3) -0.14938(9) 0.0574(4) Uani d . 1 . .
    O O4 -0.24415(10) 0.8769(3) -0.07066(9) 0.0592(5) Uani d . 1 . .
    H H4B -0.290(2) 0.919(5) -0.1137(19) 0.091(11) Uiso d . 1 . .
    Cl Cl1 0.07978(3) 0.02552(6) 0.34083(2) 0.03619(12) Uani d . 1 . .
loop_
    _atom_site_aniso_label
    _atom_site_aniso_U_11
    _atom_site_aniso_U_22
    _atom_site_aniso_U_33
    _atom_site_aniso_U_12
    _atom_site_aniso_U_13
    _atom_site_aniso_U_23
    Zn1 0.03138(16) 0.03059(16) 0.02483(15) 0.000 0.00960(11) 0.000
    C1 0.0285(8) 0.0387(9) 0.0288(8) -0.0027(7) 0.0075(6) 0.0018(7)
    C2 0.0417(9) 0.0378(9) 0.0263(8) -0.0084(8) 0.0076(7) -0.0012(7)
    C3 0.0288(8) 0.0389(9) 0.0422(9) 0.0025(7) 0.0099(7) 0.0063(8)
    C4 0.0391(10) 0.0484(11) 0.0485(11) 0.0031(8) 0.0231(8) 0.0044(9)
    C5 0.0492(11) 0.0384(9) 0.0343(9) -0.0016(8) 0.0183(8) 0.0024(8)
    C6 0.0289(8) 0.0313(8) 0.0345(9) 0.0009(6) 0.0090(7) 0.0001(7)
    C7 0.0356(9) 0.0271(8) 0.0308(8) -0.0020(6) 0.0059(7) 0.0030(6)
    C8 0.0411(10) 0.0382(9) 0.0283(8) -0.0014(8) 0.0060(7) 0.0027(7)
    C9 0.0447(10) 0.0434(10) 0.0292(9) 0.0027(8) 0.0077(8) -0.0009(8)
    C10 0.0422(10) 0.0332(9) 0.0329(9) 0.0023(7) 0.0040(7) -0.0018(7)
    N1 0.0304(7) 0.0282(6) 0.0268(7) -0.0021(5) 0.0069(5) 0.0026(5)
    O1 0.0436(7) 0.0394(7) 0.0300(6) -0.0126(6) 0.0142(5) -0.0051(5)
    O2 0.0545(9) 0.0663(10) 0.0266(6) -0.0263(8) 0.0056(6) 0.0030(6)
    O3 0.0447(8) 0.0801(12) 0.0441(8) 0.0034(8) 0.0094(7) 0.0092(8)
    O4 0.0445(8) 0.0929(14) 0.0360(8) 0.0210(9) 0.0070(6) 0.0123(8)
    Cl1 0.0369(2) 0.0387(2) 0.0321(2) 0.00658(17) 0.00991(17) 0.00704(16)
loop_
    _geom_bond_atom_site_label_1
    _geom_bond_atom_site_label_2
    _geom_bond_site_symmetry_2
    _geom_bond_distance
    _geom_bond_publ_flag
    Zn1 O1 . 1.9983(13) y
    Zn1 Cl1 . 2.2566(4) y
    C1 O2 . 1.241(2) ?
    C1 O1 . 1.253(2) ?
    C1 C2 . 1.522(3) ?
    C2 N1 . 1.472(2) ?
    C2 H2A . 0.9700 ?
    C2 H2B . 0.9700 ?
    C3 N1 . 1.343(2) ?
    C3 C4 . 1.370(3) ?
    C3 H3A . 0.9300 ?
    C4 C5 . 1.376(3) ?
    C4 H4A . 0.9300 ?
    C5 C7 . 1.388(3) ?
    C5 H5A . 0.9300 ?
    C6 N1 . 1.342(2) ?
    C6 C7 . 1.390(3) ?
    C6 H6A . 0.9300 ?
    C7 C8 . 1.473(2) ?
    C8 C9 . 1.311(3) ?
    C8 H8A . 0.9300 ?
    C9 C10 . 1.493(3) ?
    C9 H9A . 0.9300 ?
    C10 O3 . 1.204(3) ?
    C10 O4 . 1.294(3) ?
    O4 H4B . 0.97(4) ?
loop_
    _geom_angle_atom_site_label_1
    _geom_angle_atom_site_label_2
    _geom_angle_atom_site_label_3
    _geom_angle_site_symmetry_1
    _geom_angle_site_symmetry_3
    _geom_angle
    _geom_angle_publ_flag
    O1 Zn1 O1 2 . 96.63(8) ?
    O1 Zn1 Cl1 2 2 115.43(4) ?
    O1 Zn1 Cl1 . 2 111.82(4) ?
    O1 Zn1 Cl1 2 . 111.82(4) ?
    O1 Zn1 Cl1 . . 115.43(4) ?
    Cl1 Zn1 Cl1 2 . 105.92(3) ?
    O2 C1 O1 . . 126.04(17) ?
    O2 C1 C2 . . 116.10(16) ?
    O1 C1 C2 . . 117.82(15) ?
    N1 C2 C1 . . 113.62(15) ?
    N1 C2 H2A . . 108.8 ?
    C1 C2 H2A . . 108.8 ?
    N1 C2 H2B . . 108.8 ?
    C1 C2 H2B . . 108.8 ?
    H2A C2 H2B . . 107.7 ?
    N1 C3 C4 . . 120.36(17) ?
    N1 C3 H3A . . 119.8 ?
    C4 C3 H3A . . 119.8 ?
    C3 C4 C5 . . 119.60(18) ?
    C3 C4 H4A . . 120.2 ?
    C5 C4 H4A . . 120.2 ?
    C4 C5 C7 . . 119.98(18) ?
    C4 C5 H5A . . 120.0 ?
    C7 C5 H5A . . 120.0 ?
    N1 C6 C7 . . 120.43(17) ?
    N1 C6 H6A . . 119.8 ?
    C7 C6 H6A . . 119.8 ?
    C5 C7 C6 . . 118.26(17) ?
    C5 C7 C8 . . 119.55(17) ?
    C6 C7 C8 . . 122.18(17) ?
    C9 C8 C7 . . 126.40(18) ?
    C9 C8 H8A . . 116.8 ?
    C7 C8 H8A . . 116.8 ?
    C8 C9 C10 . . 120.04(18) ?
    C8 C9 H9A . . 120.0 ?
    C10 C9 H9A . . 120.0 ?
    O3 C10 O4 . . 123.81(18) ?
    O3 C10 C9 . . 123.98(19) ?
    O4 C10 C9 . . 112.19(17) ?
    C6 N1 C3 . . 121.35(16) ?
    C6 N1 C2 . . 119.36(15) ?
    C3 N1 C2 . . 119.28(15) ?
    C1 O1 Zn1 . . 115.16(11) ?
    C10 O4 H4B . . 109(2) ?
loop_
    _geom_torsion_atom_site_label_1
    _geom_torsion_atom_site_label_2
    _geom_torsion_atom_site_label_3
    _geom_torsion_atom_site_label_4
    _geom_torsion_site_symmetry_1
    _geom_torsion_site_symmetry_2
    _geom_torsion_site_symmetry_3
    _geom_torsion_site_symmetry_4
    _geom_torsion
    _geom_torsion_publ_flag
    O2 C1 C2 N1 . . . . 170.27(17) ?
    O1 C1 C2 N1 . . . . -12.1(2) ?
    N1 C3 C4 C5 . . . . 1.0(3) ?
    C3 C4 C5 C7 . . . . -0.7(3) ?
    C4 C5 C7 C6 . . . . -0.4(3) ?
    C4 C5 C7 C8 . . . . 178.33(19) ?
    N1 C6 C7 C5 . . . . 1.2(3) ?
    N1 C6 C7 C8 . . . . -177.45(16) ?
    C5 C7 C8 C9 . . . . 174.5(2) ?
    C6 C7 C8 C9 . . . . -6.8(3) ?
    C7 C8 C9 C10 . . . . 179.31(18) ?
    C8 C9 C10 O3 . . . . -11.8(3) ?
    C8 C9 C10 O4 . . . . 169.7(2) ?
    C7 C6 N1 C3 . . . . -1.0(3) ?
    C7 C6 N1 C2 . . . . 178.06(16) ?
    C4 C3 N1 C6 . . . . -0.2(3) ?
    C4 C3 N1 C2 . . . . -179.18(18) ?
    C1 C2 N1 C6 . . . . 82.1(2) ?
    C1 C2 N1 C3 . . . . -98.9(2) ?
    O2 C1 O1 Zn1 . . . . 11.0(3) ?
    C2 C1 O1 Zn1 . . . . -166.35(13) ?
    O1 Zn1 O1 C1 2 . . . 57.77(12) ?
    Cl1 Zn1 O1 C1 2 . . . 178.59(12) ?
    Cl1 Zn1 O1 C1 . . . . -60.24(14) ?
loop_
    _geom_hbond_atom_site_label_D
    _geom_hbond_atom_site_label_H
    _geom_hbond_atom_site_label_A
    _geom_hbond_site_symmetry_A
    _geom_hbond_distance_DH
    _geom_hbond_distance_HA
    _geom_hbond_distance_DA
    _geom_hbond_angle_DHA
    _geom_hbond_publ_flag
    O4 H4B O2 8_465 0.97(4) 1.60(4) 2.560(2) 169(3) y
data_global
_journal_date_recd_electronic     2009-10-28
_journal_date_accepted     2009-11-12
_journal_name_full     'Acta Crystallographica, Section E'
_journal_year     2009
_journal_volume     65
_journal_issue     12
_journal_page_first     m1598
_journal_page_last     m1598
_journal_paper_category     QM
_journal_coeditor_code     HY2249
_publ_contact_author_name     'En-Qing Gao'
_publ_contact_author_address
;
Shanghai Key Laboratory of Green Chemistry and Chemical Processes
Department of Chemistry
East China Normal University
Shanghai 200062
People's Republic of China
;
_publ_contact_author_email     'eqgao@chem.ecnu.edu.cn'
_publ_contact_author_fax     '+86-21-62233404'
_publ_contact_author_phone     '+86-21-62233404'
_publ_section_title
;
Bis[3-(2-carboxyethenyl)pyridinium-1-acetato]dichloridozinc(II)
;
loop_
    _publ_author_name
    _publ_author_footnote
    _publ_author_address
    'Jing, Xue-Hui' .
;
Shanghai Key Laboratory of Green Chemistry and Chemical Processes
Department of Chemistry
East China Normal University
Shanghai 200062
People's Republic of China
;
    'Sun, Wei-Wei' .
;
Shanghai Key Laboratory of Green Chemistry and Chemical Processes
Department of Chemistry
East China Normal University
Shanghai 200062
People's Republic of China
;
    'Gao, En-Qing' .
;
Shanghai Key Laboratory of Green Chemistry and Chemical Processes
Department of Chemistry
East China Normal University
Shanghai 200062
People's Republic of China
;
