# Supplementary material for: Bis[3-(2-carboxy­ethen­yl)pyridinium-1-acetato]dichloridozinc(II)
Source: Acta Crystallogr Sect E Struct Rep Online. 2009 Nov 18;65(Pt 12):m1598. doi: 10.1107/S160053680904793X (PMC2971957; doi:10.1107/S160053680904793X)
Supplement: Supplementary file 2 [file e-65-m1598-Isup2.hkl]

# 
# h,k,l, Fc-squared, Fo-squared, sigma(Fo-squared) and status flag 
# 
data_I
_shelx_title ' 12_0M in C2/c' 
_shelx_refln_list_code          4 
_shelx_F_calc_maximum      331.48 
_exptl_crystal_F_000      1120.00 
_reflns_d_resolution_high  0.7693 
 
loop_ 
 _symmetry_equiv_pos_as_xyz 
 'x, y, z' 
 '-x, y, -z+1/2' 
 'x+1/2, y+1/2, z' 
 '-x+1/2, y+1/2, -z+1/2' 
 '-x, -y, -z' 
 'x, -y, z-1/2' 
 '-x+1/2, -y+1/2, -z' 
 'x+1/2, -y+1/2, z-1/2' 
 
_cell_length_a    16.6247 
_cell_length_b     7.1973 
_cell_length_c    18.8873 
_cell_angle_alpha  90.000 
_cell_angle_beta  108.685 
_cell_angle_gamma  90.000 
 
_shelx_F_squared_multiplier     1.000 
 
loop_ 
 _refln_index_h 
 _refln_index_k 
 _refln_index_l 
 _refln_F_squared_calc 
 _refln_F_squared_meas 
 _refln_F_squared_sigma 
 _refln_observed_status 
   2   0   0    21106.43    21905.51    228.96 o 
   4   0   0     6149.52     6684.86     56.07 o 
   6   0   0      314.98      509.34      8.77 o 
   8   0   0     1495.08     1176.61     11.14 o 
  10   0   0     2676.09     2396.86     18.22 o 
  12   0   0     4140.60     3880.23     50.35 o 
  14   0   0     2201.81     2151.87     23.28 o 
  16   0   0     3687.28     3736.67     37.21 o 
  18   0   0       27.80       25.71      6.04 o 
  20   0   0      104.04      113.47     12.54 o 
   1   1   0       84.06        6.02      2.18 o 
   3   1   0     7498.09     7815.16     37.80 o 
   5   1   0      861.00      921.90      5.52 o 
   7   1   0     1786.95     2191.16     11.29 o 
   9   1   0     1340.84     1343.76      7.94 o 
  11   1   0     7208.42     7400.45     35.48 o 
  13   1   0     5671.99     5598.80     27.91 o 
  15   1   0      598.25      624.29      7.13 o 
  17   1   0       42.04       52.83      3.76 o 
  19   1   0      381.35      422.64      7.51 o 
   0   2   0     4187.06     4034.63     29.78 o 
   2   2   0    16113.39    16750.62     84.67 o 
   4   2   0    22012.71    22464.70    113.48 o 
   6   2   0    20577.19    20679.27     98.80 o 
   8   2   0     7668.50     7381.16     34.68 o 
  10   2   0      117.70       93.92      2.23 o 
  12   2   0       31.71       28.64      2.34 o 
  14   2   0      341.32      321.22      5.52 o 
  16   2   0      674.46      693.15      8.16 o 
  18   2   0      899.98      953.68     10.04 o 
   1   3   0      746.44     1007.69      5.95 o 
   3   3   0     3169.93     3366.32     18.36 o 
   5   3   0     5953.93     5973.90     33.81 o 
   7   3   0    10214.78    10130.28     56.29 o 
   9   3   0     5353.85     5197.11     30.67 o 
  11   3   0     1523.40     1470.16     11.26 o 
  13   3   0      260.24      241.47      4.64 o 
  15   3   0      798.82      790.53      8.43 o 
  17   3   0     1089.61     1169.52     11.28 o 
  19   3   0      687.27      733.35     19.84 o 
   0   4   0     2266.76     2186.94     20.82 o 
   2   4   0    25405.96    26047.72    124.13 o 
   4   4   0       84.80      114.74      2.46 o 
   6   4   0      288.47      314.47      4.07 o 
   8   4   0     1512.31     1379.75     10.44 o 
  10   4   0     1019.62     1002.37      8.72 o 
  12   4   0      624.39      593.76      6.89 o 
  14   4   0      889.37      843.21      8.71 o 
  16   4   0       14.78       19.29      3.45 o 
  18   4   0      128.03      148.16      9.41 o 
   1   5   0     3384.96     3275.68     18.65 o 
   3   5   0     8134.59     7715.95     46.95 o 
   5   5   0     1914.60     1998.20     13.71 o 
   7   5   0      471.05      493.54      5.67 o 
   9   5   0     1156.94     1132.44      9.67 o 
  11   5   0     4480.11     4286.64     27.20 o 
  13   5   0     1583.37     1517.34     14.21 o 
  15   5   0      854.17      898.09      9.76 o 
  17   5   0       66.50       38.47      7.45 o 
   0   6   0      787.51      824.92     14.20 o 
   2   6   0       43.99       45.68      3.03 o 
   4   6   0     4743.54     4377.03     28.71 o 
   6   6   0      851.00      905.86      8.77 o 
   8   6   0      606.12      597.49      6.88 o 
  10   6   0        4.33        6.58      2.62 o 
  12   6   0       32.64       27.19      3.20 o 
  14   6   0       28.83       26.77      3.71 o 
   1   7   0      737.29      759.17     10.19 o 
   3   7   0      201.68      170.70      5.25 o 
   5   7   0      955.55      990.57     12.37 o 
   7   7   0     3130.59     3041.02     20.80 o 
   9   7   0     3352.94     3196.41     25.49 o 
  11   7   0      423.61      427.86      9.29 o 
  13   7   0       10.87        9.83      4.42 o 
   0   8   0      105.55       70.13      6.36 o 
   2   8   0       79.31       65.12      4.76 o 
   4   8   0        8.10       10.23      3.85 o 
   6   8   0       58.70      113.83      5.34 o 
   8   8   0      354.65      330.56      7.91 o 
  10   8   0       22.22       29.12      5.32 o 
   1   9   0      164.93      187.14      9.28 o 
   3   9   0      130.97      154.65      9.05 o 
   5   9   0      276.10      300.21     11.44 o 
 -19   1   1      227.56      223.24      6.72 o 
 -17   1   1     1885.07     1991.37     15.19 o 
 -15   1   1       61.35       82.46      3.26 o 
 -13   1   1       18.28       14.04      1.72 o 
 -11   1   1     9218.67     9576.37     45.05 o 
  -9   1   1      947.27     1025.10     11.59 o 
  -7   1   1     3182.75     3206.89     16.60 o 
  -5   1   1     6826.42     6863.39     33.41 o 
  -3   1   1    47102.55    46546.64    238.16 o 
  -1   1   1    11942.58    13195.82     79.60 o 
   1   1   1     6375.96     7603.93     45.78 o 
   3   1   1     8836.83     8495.38     41.01 o 
   5   1   1    10963.18    10919.63     49.92 o 
   7   1   1     1321.87     1031.77      6.19 o 
   9   1   1     3113.46     3106.01     15.96 o 
  11   1   1     6271.30     6223.35     30.35 o 
  13   1   1    11347.42    11041.64     52.31 o 
  15   1   1      311.32      290.86      5.13 o 
  17   1   1      586.20      621.98      7.75 o 
  19   1   1      226.32      263.47      6.22 o 
 -20   2   1      109.73       88.30      6.55 o 
 -18   2   1       43.97       36.05      3.56 o 
 -16   2   1      454.42      459.36      6.49 o 
 -14   2   1      829.89      799.63      7.89 o 
 -12   2   1      203.27      216.95      4.10 o 
 -10   2   1      325.20      352.93      4.45 o 
  -8   2   1      833.72      881.11      5.50 o 
  -6   2   1     3575.47     3573.04     18.23 o 
  -4   2   1     6771.53     7003.54     38.60 o 
  -2   2   1    42297.54    44820.80    224.50 o 
   0   2   1    45984.79    48398.98    244.98 o 
   2   2   1     8707.60     9248.28     50.53 o 
   4   2   1     4377.65     4800.32     23.94 o 
   6   2   1     7062.84     7544.50     37.11 o 
   8   2   1     2079.67     2132.70     11.34 o 
  10   2   1     1875.30     1761.86     10.76 o 
  12   2   1     1877.91     1827.40     13.41 o 
  14   2   1       27.30       24.30      2.60 o 
  16   2   1        2.79        1.43      2.70 o 
  18   2   1        0.88        2.09      3.07 o 
 -19   3   1     1245.78     1336.76     19.32 o 
 -17   3   1        4.23       -2.50      2.89 o 
 -15   3   1       11.42        3.83      2.56 o 
 -13   3   1       42.55       40.66      2.84 o 
 -11   3   1       55.36       65.65      2.62 o 
  -9   3   1    11898.17    12211.19     67.66 o 
  -7   3   1     8667.76     8717.34     48.67 o 
  -5   3   1    10106.06    10785.89     59.19 o 
  -3   3   1     4720.06     4797.18     23.90 o 
  -1   3   1       23.67       64.20      1.21 o 
   1   3   1      620.10      812.65      5.31 o 
   3   3   1     6576.99     6383.71     33.47 o 
   5   3   1     6650.23     6474.74     41.41 o 
   7   3   1     4335.47     4345.87     23.99 o 
   9   3   1     4384.16     4362.22     26.38 o 
  11   3   1     4560.60     4394.46     29.32 o 
  13   3   1       42.93       37.94      2.65 o 
  15   3   1     1541.88     1568.62     13.06 o 
  17   3   1      316.77      337.60      7.79 o 
  19   3   1       79.07       69.63      6.46 o 
 -18   4   1      269.24      271.18      9.70 o 
 -16   4   1      698.04      739.12      9.37 o 
 -14   4   1     1617.53     1612.63     13.04 o 
 -12   4   1       25.08       45.59      3.34 o 
 -10   4   1       19.20       25.63      3.37 o 
  -8   4   1     4744.48     4585.49     27.43 o 
  -6   4   1     6782.71     6339.68     36.33 o 
  -4   4   1      529.01      624.68      5.54 o 
  -2   4   1      147.09      193.87      5.84 o 
   0   4   1     4118.92     4337.29     20.85 o 
   2   4   1    17362.49    18234.57     90.20 o 
   4   4   1    13121.80    13410.88     72.80 o 
   6   4   1     3557.41     3473.76     21.31 o 
   8   4   1     2172.68     2088.94     14.38 o 
  10   4   1        6.90        9.21      2.36 o 
  12   4   1       13.13        3.62      2.34 o 
  14   4   1      756.85      758.36      9.88 o 
  16   4   1      881.09      886.59      9.72 o 
  18   4   1      222.55      236.58      8.71 o 
 -17   5   1       73.83       73.36      7.85 o 
 -15   5   1      510.06      506.97      9.40 o 
 -13   5   1     1557.16     1589.22     13.04 o 
 -11   5   1      242.37      232.66      4.55 o 
  -9   5   1       62.93       65.08      3.67 o 
  -7   5   1       81.66       74.64      2.57 o 
  -5   5   1     1412.50     1505.53     10.98 o 
  -3   5   1      360.21      328.01      4.60 o 
  -1   5   1     3586.76     3581.65     19.32 o 
   1   5   1     2486.79     2569.95     15.14 o 
   3   5   1        2.31        7.09      1.44 o 
   5   5   1      352.14      320.43      4.44 o 
   7   5   1      334.70      341.83      4.83 o 
   9   5   1     1263.01     1208.89     10.18 o 
  11   5   1     1966.27     1893.12     14.42 o 
  13   5   1      284.24      266.18      5.35 o 
  15   5   1      291.33      295.77      6.05 o 
 -14   6   1     1650.84     1614.98     15.07 o 
 -12   6   1     2266.89     2172.06     16.43 o 
 -10   6   1      180.56      194.70      4.37 o 
  -8   6   1       20.12       17.14      2.87 o 
  -6   6   1       17.27       15.17      2.21 o 
  -4   6   1      126.40      105.18      3.30 o 
  -2   6   1     8429.87     8120.31     54.89 o 
   0   6   1     6303.13     6448.09     49.28 o 
   2   6   1     5198.62     5146.64     33.14 o 
   4   6   1     2185.24     2066.35     15.52 o 
   6   6   1        8.48        9.41      2.22 o 
   8   6   1     1850.34     1726.45     13.32 o 
  10   6   1     1764.08     1779.24     14.03 o 
  12   6   1      667.39      713.97      8.36 o 
  14   6   1      560.92      542.36      9.84 o 
 -13   7   1       65.02       33.06      7.85 o 
 -11   7   1       27.26       22.91      3.27 o 
  -9   7   1       88.00      103.99      3.94 o 
  -7   7   1      879.45      867.22      8.76 o 
  -5   7   1        4.85        5.00      2.47 o 
  -3   7   1      919.99      848.42     10.96 o 
  -1   7   1      113.34      101.77      4.49 o 
   1   7   1      122.56      107.43      4.79 o 
   3   7   1       95.62      111.89      4.56 o 
   5   7   1       43.28       37.88      3.77 o 
   7   7   1      429.19      447.35      6.74 o 
   9   7   1       15.64       15.95      2.89 o 
  11   7   1      881.36      895.06      9.76 o 
  13   7   1       19.18       24.96      5.52 o 
 -10   8   1      624.54      609.07      9.46 o 
  -8   8   1      690.44      672.95      9.76 o 
  -6   8   1      365.03      429.45      8.78 o 
  -4   8   1      441.85      439.79      8.70 o 
  -2   8   1        7.60        2.84      3.69 o 
   0   8   1        7.27       -1.29      3.50 o 
   2   8   1      620.80      646.16     10.34 o 
   4   8   1     3307.49     3172.38     28.72 o 
   6   8   1     3707.57     3736.07     32.93 o 
   8   8   1      381.52      443.03      8.92 o 
  10   8   1        9.31       12.60      5.24 o 
  -5   9   1      183.64      175.71      9.78 o 
  -3   9   1        2.86       -4.92      6.26 o 
  -1   9   1       39.62       40.63      7.14 o 
   1   9   1        0.62       -6.05      6.05 o 
   3   9   1      350.21      346.00     11.84 o 
   5   9   1      333.09      320.89     11.57 o 
 -18   0   2      493.18      330.23     10.05 o 
 -16   0   2     3296.44     3012.24     93.27 o 
 -14   0   2    14098.88    13986.53    120.75 o 
 -12   0   2     4865.39     4750.62     43.70 o 
 -10   0   2     2824.61     2898.67     27.60 o 
  -8   0   2      408.75      377.02      4.45 o 
  -6   0   2      518.16      680.73      5.84 o 
  -4   0   2    14352.89    15466.47    111.81 o 
  -2   0   2     1073.57     1251.17     12.01 o 
   0   0   2     9740.05    11680.63     98.93 o 
   2   0   2    51610.47    48511.34    408.82 o 
   4   0   2    27208.60    27966.62    380.56 o 
   6   0   2    26526.68    27606.60    262.86 o 
   8   0   2    19804.54    19056.13    122.94 o 
  10   0   2     4892.04     4568.81     68.15 o 
  12   0   2     4396.80     4075.53    128.25 o 
  14   0   2     2259.79     2236.95     24.49 o 
  16   0   2       39.15       47.93      6.05 o 
  18   0   2      254.98      280.40     11.10 o 
 -19   1   2      298.95      357.08      9.65 o 
 -17   1   2      409.49      379.22      7.14 o 
 -15   1   2     3108.02     3119.05     22.20 o 
 -13   1   2       24.74       23.32      1.68 o 
 -11   1   2      410.34      462.14      5.17 o 
  -9   1   2     7831.74     7969.90     99.53 o 
  -7   1   2      531.08      543.50      4.88 o 
  -5   1   2    26180.67    27583.57    150.76 o 
  -3   1   2    24188.44    26331.71    157.02 o 
  -1   1   2      322.81      297.82      3.82 o 
   1   1   2      367.72      317.79      2.89 o 
   7   1   2       21.73       48.86      2.99 o 
   9   1   2     4744.65     4578.05     22.64 o 
  11   1   2     2828.49     3007.00     16.09 o 
  13   1   2     1932.87     1864.04     11.34 o 
  15   1   2      466.26      458.55      7.57 o 
  17   1   2      783.56      762.29      9.45 o 
  19   1   2       33.38       52.24      4.03 o 
 -20   2   2      688.67      735.84     17.13 o 
 -18   2   2       11.90       14.52      3.50 o 
 -16   2   2        8.82        8.15      2.54 o 
 -14   2   2     2186.86     1995.84     23.20 o 
 -12   2   2     4374.99     4352.85     26.41 o 
 -10   2   2     3083.25     3266.81     21.35 o 
  -8   2   2    11167.02    11263.05     51.81 o 
  -6   2   2    25880.22    26938.47    128.29 o 
  -4   2   2       72.96       67.72      3.85 o 
  -2   2   2    31373.56    34812.11    166.07 o 
   0   2   2     9079.41    10444.04     53.05 o 
   2   2   2    15653.03    16800.86     80.33 o 
   4   2   2    54285.15    54670.57    267.54 o 
   6   2   2    13659.84    13996.72     63.95 o 
   8   2   2     2009.88     2094.27     13.52 o 
  10   2   2      681.23      648.15      5.45 o 
  12   2   2      569.62      590.34      8.62 o 
  14   2   2     2102.73     2236.25     16.36 o 
  16   2   2     2190.06     2238.44     16.92 o 
  18   2   2      498.96      505.16      7.58 o 
 -19   3   2      572.47      553.18     10.52 o 
 -17   3   2     1072.36     1043.95     12.22 o 
 -15   3   2        2.15        4.82      2.31 o 
 -13   3   2     3773.08     3766.00     25.84 o 
 -11   3   2     2814.96     2838.68     18.31 o 
  -9   3   2    11906.74    11835.95     65.52 o 
  -7   3   2     5180.77     5295.70     33.02 o 
  -5   3   2      377.13      397.37      4.45 o 
  -3   3   2     1424.36     1419.18      7.94 o 
  -1   3   2     1919.50     2016.59     10.13 o 
   1   3   2     1088.97     1026.36      6.12 o 
   3   3   2     2489.30     2705.66     15.21 o 
   5   3   2    10579.75    10837.30     56.07 o 
   7   3   2     2339.72     2213.27     13.45 o 
   9   3   2       95.05       83.32      2.62 o 
  11   3   2      621.46      623.27      8.04 o 
  13   3   2      861.11      893.50      8.86 o 
  15   3   2     1082.47     1143.97     10.85 o 
  17   3   2     1227.85     1283.40     12.15 o 
 -18   4   2      326.89      292.25      9.37 o 
 -16   4   2     1690.70     1665.90     16.67 o 
 -14   4   2      194.02      205.36      4.83 o 
 -12   4   2      870.86      868.04      8.21 o 
 -10   4   2      692.08      655.46      6.60 o 
  -8   4   2      961.47      925.72      7.78 o 
  -6   4   2      407.74      358.87      4.27 o 
  -4   4   2      274.25      301.61      6.09 o 
  -2   4   2    10236.80    10439.83     48.07 o 
   0   4   2     6486.74     6461.87     30.35 o 
   2   4   2     8796.02     9218.67     72.52 o 
   4   4   2      458.86      452.83      4.71 o 
   6   4   2      197.35      231.52      3.72 o 
   8   4   2     7200.55     6606.66     38.61 o 
  10   4   2     6704.40     6625.76     39.23 o 
  12   4   2      805.93      876.47      8.80 o 
  14   4   2       42.98       50.00      3.96 o 
  16   4   2        6.95       12.17      3.21 o 
 -17   5   2      997.52      970.70     21.43 o 
 -15   5   2     1430.45     1421.79     15.21 o 
 -13   5   2     2691.88     2610.47     22.30 o 
 -11   5   2      166.79      163.04      3.84 o 
  -9   5   2       44.14       39.66      5.46 o 
  -7   5   2       12.94       15.87      1.92 o 
  -5   5   2     2824.74     2797.38     17.84 o 
  -3   5   2    13394.73    13556.08     80.06 o 
  -1   5   2     5773.37     5836.09     27.95 o 
   1   5   2     1304.60     1430.38      9.46 o 
   3   5   2     3334.28     3185.31     21.25 o 
   5   5   2      906.68      882.41      7.75 o 
   7   5   2       13.16       21.85      2.21 o 
   9   5   2      122.75       94.85      3.29 o 
  11   5   2     3771.19     3757.88     26.35 o 
  13   5   2     1367.20     1383.94     12.31 o 
  15   5   2      403.52      416.49      8.65 o 
 -16   6   2       17.18       13.22      6.86 o 
 -14   6   2        6.63        4.09      3.91 o 
 -12   6   2      116.04      123.07      3.96 o 
 -10   6   2      802.53      829.16      8.40 o 
  -8   6   2      201.27      183.55      3.99 o 
  -6   6   2      282.54      253.95      4.45 o 
  -4   6   2       50.39       46.60      2.66 o 
  -2   6   2      261.83      285.33      5.61 o 
   0   6   2      105.23      110.66      7.79 o 
   2   6   2      949.94      895.75      7.90 o 
   4   6   2     1232.97     1179.77     10.48 o 
   6   6   2      627.57      577.47      7.52 o 
   8   6   2       58.87       43.07      2.94 o 
  10   6   2       86.07      101.20      3.67 o 
  12   6   2       30.08       45.73      3.35 o 
  14   6   2        5.25        0.28      5.07 o 
 -13   7   2      153.65      169.02      9.36 o 
 -11   7   2      305.58      356.17      6.26 o 
  -9   7   2      865.67      853.65      8.91 o 
  -7   7   2      948.10      884.05      8.84 o 
  -5   7   2      975.83     1066.36     13.54 o 
  -3   7   2      723.91      705.90     10.46 o 
  -1   7   2     1194.93     1185.18     18.59 o 
   1   7   2     1139.38     1219.46     13.72 o 
   3   7   2      822.40      762.90     10.45 o 
   5   7   2      943.65      873.18     10.15 o 
   7   7   2      677.31      728.70      8.06 o 
   9   7   2      118.98      125.94      4.06 o 
  11   7   2      379.13      398.43      7.24 o 
 -10   8   2       54.16       54.41      4.90 o 
  -8   8   2       18.77       19.97      3.84 o 
  -6   8   2     1246.97     1152.84     20.50 o 
  -4   8   2        0.92       -1.13      3.52 o 
  -2   8   2      100.78      120.75      5.37 o 
   0   8   2        2.24       -2.35      3.63 o 
   2   8   2        3.30       16.05      3.94 o 
   4   8   2      691.28      646.37     10.47 o 
   6   8   2       56.30       65.50      4.85 o 
   8   8   2       35.23       40.25      4.61 o 
  -5   9   2     1143.79     1176.52     21.65 o 
  -3   9   2      294.55      291.77     11.01 o 
  -1   9   2      240.40      272.82     10.74 o 
   1   9   2      263.55      259.36     17.82 o 
   3   9   2      214.96      238.07     10.60 o 
 -21   1   3      172.70      223.71     14.68 o 
 -19   1   3      270.08      295.66     11.18 o 
 -17   1   3     2098.06     2015.75     23.46 o 
 -15   1   3     8931.99     8979.28     51.70 o 
 -13   1   3     2154.88     1864.59     12.23 o 
 -11   1   3     3871.31     3590.53     26.56 o 
  -9   1   3     4848.20     4967.87     23.85 o 
  -7   1   3      545.55      628.93      4.03 o 
  -5   1   3     7187.40     7726.96     37.47 o 
  -3   1   3    28236.71    29337.83    160.76 o 
  -1   1   3    19121.98    20118.16    147.84 o 
   1   1   3     7312.38     8171.28     39.33 o 
   3   1   3    14497.77    14748.42     70.45 o 
   5   1   3     6714.52     6920.33     34.05 o 
   7   1   3     2795.51     2775.12     14.26 o 
   9   1   3      727.98      617.01      4.88 o 
  11   1   3      651.64      662.73      5.44 o 
  13   1   3      876.25      841.12      6.67 o 
  15   1   3     1247.28     1268.78     11.17 o 
  17   1   3      381.88      431.95      6.71 o 
  19   1   3     1295.73     1489.94     20.39 o 
 -20   2   3       53.29       46.37      5.73 o 
 -18   2   3      307.26      297.73      8.44 o 
 -16   2   3      112.59      109.59      4.30 o 
 -14   2   3      988.23      939.76      8.53 o 
 -12   2   3      194.89      171.67      3.24 o 
 -10   2   3      663.71      650.94      4.71 o 
  -8   2   3      439.73      508.05      3.67 o 
  -6   2   3     5869.25     6274.52     29.19 o 
  -4   2   3    14565.50    17014.39     81.26 o 
  -2   2   3    17236.30    17443.60     94.18 o 
   0   2   3    20922.79    23089.20    110.14 o 
   2   2   3     3626.68     3443.13     17.36 o 
   4   2   3    12540.55    13890.88     90.19 o 
   6   2   3     2052.89     1964.87     10.42 o 
   8   2   3    12560.22    12976.71     63.25 o 
  10   2   3     1216.82     1175.66      8.85 o 
  12   2   3        9.14        9.73      2.25 o 
  14   2   3      351.91      353.09      7.43 o 
  16   2   3        6.53        4.66      2.87 o 
  18   2   3       81.22       97.40      4.36 o 
 -19   3   3      783.25      854.55     14.81 o 
 -17   3   3      942.92      934.78     13.45 o 
 -15   3   3       26.83       31.08      2.94 o 
 -13   3   3     2744.08     2504.02     16.95 o 
 -11   3   3     2354.06     2156.69     14.58 o 
  -9   3   3     2554.24     2575.96     16.34 o 
  -7   3   3     8758.31     8849.90     45.89 o 
  -5   3   3      324.67      279.60      2.82 o 
  -3   3   3     4618.27     4955.85     23.29 o 
  -1   3   3     6440.56     6554.32     32.07 o 
   1   3   3     1486.83     1652.99     11.91 o 
   3   3   3     2546.66     2647.23     14.01 o 
   5   3   3     4734.27     4499.29     24.46 o 
   7   3   3      552.74      524.33      5.32 o 
   9   3   3      244.38      233.65      4.06 o 
  11   3   3      676.53      661.81      7.13 o 
  13   3   3      954.89     1005.84      9.60 o 
  15   3   3      439.66      476.24      7.02 o 
  17   3   3     1183.30     1282.59     12.30 o 
 -18   4   3        3.67        5.84      4.89 o 
 -16   4   3       62.09       63.61      4.32 o 
 -14   4   3      844.77      872.59      8.61 o 
 -12   4   3     3473.67     3262.52     21.12 o 
 -10   4   3     2730.07     2622.38     17.23 o 
  -8   4   3     3340.53     3341.43     20.66 o 
  -6   4   3     3998.25     4192.49     24.81 o 
  -4   4   3      569.61      580.21      3.99 o 
  -2   4   3      167.73      152.58      3.27 o 
   0   4   3     3605.73     3317.12     16.36 o 
   2   4   3     2263.12     2252.00     13.07 o 
   4   4   3     4537.35     4507.24     24.83 o 
   6   4   3     2379.85     2311.72     15.35 o 
   8   4   3      174.61      168.81      3.50 o 
  10   4   3      210.82      192.34      4.13 o 
  12   4   3      155.73      140.68      3.95 o 
  14   4   3     1239.05     1294.55     11.86 o 
  16   4   3     1200.87     1285.36     12.35 o 
 -17   5   3      728.40      740.62     18.64 o 
 -15   5   3      561.23      547.87     10.76 o 
 -13   5   3      819.76      783.11      8.97 o 
 -11   5   3       10.92        9.30      2.29 o 
  -9   5   3      470.23      455.96      5.54 o 
  -7   5   3      212.85      189.89      4.28 o 
  -5   5   3     2356.93     2317.75     15.23 o 
  -3   5   3     2964.00     3055.14     20.36 o 
  -1   5   3      797.76      768.41      5.29 o 
   1   5   3      305.78      344.88      3.84 o 
   3   5   3      189.84      210.30      3.96 o 
   5   5   3       12.10        3.60      1.84 o 
   7   5   3     1098.23     1076.11      9.22 o 
   9   5   3      495.10      470.38      6.07 o 
  11   5   3      296.28      297.85      6.45 o 
  13   5   3        9.59       11.11      2.94 o 
  15   5   3       40.33       23.01      5.07 o 
 -16   6   3      656.02      602.66     15.79 o 
 -14   6   3      825.19      840.03     11.31 o 
 -12   6   3     1325.73     1295.95     12.37 o 
 -10   6   3      501.59      510.12      6.44 o 
  -8   6   3      223.40      248.10      4.50 o 
  -6   6   3     4188.13     4019.91     25.02 o 
  -4   6   3     4963.30     5126.09     32.88 o 
  -2   6   3     1629.46     1581.55     13.86 o 
   0   6   3     3299.70     3245.67     27.12 o 
   2   6   3      478.05      419.65      5.20 o 
   4   6   3       79.43       58.47      3.46 o 
   6   6   3     1077.01     1074.29      9.49 o 
   8   6   3     2523.99     2442.01     17.42 o 
  10   6   3     2405.28     2197.05     16.55 o 
  12   6   3      286.17      307.88      5.84 o 
  14   6   3       14.34       24.27      5.39 o 
 -13   7   3        0.06       -0.44      4.75 o 
 -11   7   3      611.79      610.24      8.65 o 
  -9   7   3      362.83      340.99      5.73 o 
  -7   7   3       21.34       18.39      2.91 o 
  -5   7   3      153.82      167.79      5.98 o 
  -3   7   3     1760.86     1750.87     17.51 o 
  -1   7   3       60.43       45.70      3.88 o 
   1   7   3     1405.65     1382.06     14.99 o 
   3   7   3      850.76      826.25     10.97 o 
   5   7   3       15.31       13.86      2.69 o 
   7   7   3      395.88      432.99      6.44 o 
   9   7   3      262.79      223.59      5.07 o 
  11   7   3      222.48      217.39      5.59 o 
 -10   8   3     1474.81     1505.40     40.83 o 
  -8   8   3     2682.65     2629.55     24.53 o 
  -6   8   3     1052.49     1014.01     13.13 o 
  -4   8   3      110.23      132.12      7.67 o 
  -2   8   3       19.84        9.97      3.78 o 
   0   8   3       62.19       77.55      4.83 o 
   2   8   3      758.47      812.48     11.63 o 
   4   8   3      823.60      879.98     12.42 o 
   6   8   3      271.31      256.12      7.58 o 
   8   8   3       37.12       27.65      5.05 o 
  -5   9   3       64.26       55.29      7.24 o 
  -3   9   3        7.04       -2.01      5.76 o 
  -1   9   3       69.60       62.64      7.40 o 
   1   9   3      419.90      467.04     13.53 o 
   3   9   3      428.68      460.32     13.55 o 
 -18   0   4     3350.15     3420.03     42.68 o 
 -16   0   4     1147.19     1253.66     13.75 o 
 -14   0   4      617.80      686.06      8.02 o 
 -12   0   4      761.15      672.59      7.29 o 
 -10   0   4     3902.06     3487.31     24.58 o 
  -8   0   4     8270.40     8172.03     53.47 o 
  -6   0   4    13034.41    13444.11     97.63 o 
  -4   0   4    22425.44    25585.73    186.24 o 
  -2   0   4   109880.53    97786.39   3263.14 o 
   0   0   4     4593.92     4198.74     31.20 o 
   2   0   4     4358.54     4004.95     26.78 o 
   4   0   4      105.36       70.85      2.23 o 
   6   0   4      577.68      444.62      5.07 o 
   8   0   4    27464.76    26749.20    171.65 o 
  10   0   4     3865.17     3726.88     27.31 o 
  12   0   4      117.36      110.06      5.44 o 
  14   0   4       20.44       20.89      3.64 o 
  16   0   4      152.63      154.54      8.37 o 
  18   0   4      881.01     1001.69     20.49 o 
 -21   1   4       10.92       26.26      6.41 o 
 -19   1   4      127.26      121.78      7.56 o 
 -17   1   4      260.90      227.12      8.31 o 
 -15   1   4     2172.88     2261.70     13.80 o 
 -13   1   4       10.25        8.52      1.56 o 
 -11   1   4     8065.48     8301.05     42.47 o 
  -9   1   4      292.10      273.36      4.41 o 
  -7   1   4      759.21      656.08      4.12 o 
  -5   1   4    39494.79    43279.02    208.43 o 
  -3   1   4    12955.44    14707.65     75.19 o 
  -1   1   4     2356.20     2806.43     19.84 o 
   1   1   4    15876.65    16797.70     75.87 o 
   3   1   4       55.77      146.76      2.18 o 
   5   1   4      840.13      956.07      5.80 o 
   7   1   4     5961.70     6135.34     31.10 o 
   9   1   4     4747.02     4402.70     22.11 o 
  11   1   4      859.39      865.65      6.52 o 
  13   1   4      611.82      591.58      6.37 o 
  15   1   4       58.68       65.34      3.28 o 
  17   1   4      236.11      236.18      5.29 o 
 -20   2   4      403.26      440.13     10.86 o 
 -18   2   4       56.32       44.83      6.35 o 
 -16   2   4      122.19       93.86     10.37 o 
 -14   2   4     1249.84     1304.86     12.44 o 
 -12   2   4     6023.08     5978.85     37.72 o 
 -10   2   4     4559.61     4348.19     30.92 o 
  -8   2   4     9241.09     9011.66     46.79 o 
  -6   2   4    15860.50    16531.15     84.17 o 
  -4   2   4     2540.95     2671.51     15.41 o 
  -2   2   4     1466.78     1608.18      9.04 o 
   0   2   4    35678.25    37273.55    187.22 o 
   2   2   4    30930.63    32591.39    155.38 o 
   4   2   4     2323.86     2183.89     11.17 o 
   6   2   4      228.89      290.23      3.43 o 
   8   2   4       77.42       77.23      2.77 o 
  10   2   4     1647.70     1583.48     11.04 o 
  12   2   4     1831.24     1881.11     14.15 o 
  14   2   4     1961.49     1925.26     14.92 o 
  16   2   4     1133.64     1169.97     11.32 o 
  18   2   4      117.87      139.14      5.48 o 
 -19   3   4       51.47       62.02      6.11 o 
 -17   3   4        8.30        5.53      3.12 o 
 -15   3   4       15.76       21.18      3.12 o 
 -13   3   4     1462.24     1399.95     10.93 o 
 -11   3   4     6186.92     5840.88     34.05 o 
  -9   3   4    15590.69    15310.94     83.66 o 
  -7   3   4      999.06     1169.02      7.11 o 
  -5   3   4     3190.75     3313.05     16.97 o 
  -3   3   4     1717.20     1936.69     10.36 o 
  -1   3   4    19935.69    20745.77    108.96 o 
   1   3   4     2365.79     2177.13     11.59 o 
   3   3   4     5703.72     5562.49     27.85 o 
   5   3   4     2612.30     2815.49     15.23 o 
   7   3   4      367.39      376.82      4.16 o 
   9   3   4      133.49      138.87      4.18 o 
  11   3   4      727.15      686.21      7.38 o 
  13   3   4      756.40      736.25      9.26 o 
  15   3   4     1212.32     1202.49     11.42 o 
  17   3   4       15.86       10.18      5.73 o 
 -18   4   4      725.73      779.95     14.22 o 
 -16   4   4      634.79      613.23      9.50 o 
 -14   4   4       56.96       49.08      5.06 o 
 -12   4   4      248.54      229.19      4.16 o 
 -10   4   4      552.89      558.48      5.91 o 
  -8   4   4     1541.50     1485.41     10.64 o 
  -6   4   4     6358.75     6411.37     36.50 o 
  -4   4   4    20486.31    21242.81     96.27 o 
  -2   4   4     5268.80     5550.07     27.64 o 
   0   4   4     2168.52     2284.06     11.82 o 
   2   4   4     4557.08     4459.77     24.15 o 
   4   4   4      417.00      476.08      4.60 o 
   6   4   4     6032.03     6043.44     35.36 o 
   8   4   4     1968.20     1928.34     13.86 o 
  10   4   4     1638.21     1531.71     12.24 o 
  12   4   4      334.80      341.81      6.19 o 
  14   4   4       68.98       65.52      3.67 o 
  16   4   4       38.37       26.03      4.67 o 
 -17   5   4     1253.03     1267.21     18.16 o 
 -15   5   4     1338.18     1360.38     14.65 o 
 -13   5   4     1357.20     1279.92     13.38 o 
 -11   5   4     1147.10     1007.59      8.97 o 
  -9   5   4       35.90       36.98      2.32 o 
  -7   5   4     3786.35     3749.99     23.11 o 
  -5   5   4     1847.20     1730.76     12.10 o 
  -3   5   4     2778.52     2812.85     18.95 o 
  -1   5   4     2719.46     2709.44     14.88 o 
   1   5   4     1865.46     1788.63     11.37 o 
   3   5   4     1279.18     1256.82      9.64 o 
   5   5   4     3844.66     3691.41     23.07 o 
   7   5   4     2372.86     2366.60     16.44 o 
   9   5   4     1631.21     1541.76     12.40 o 
  11   5   4      398.35      413.51      6.25 o 
  13   5   4       86.56       88.84      3.97 o 
  15   5   4       50.37       65.40      6.21 o 
 -16   6   4       45.90       68.70      7.86 o 
 -14   6   4      285.07      278.35      6.85 o 
 -12   6   4      133.98      130.22      4.89 o 
 -10   6   4      255.68      250.76      4.76 o 
  -8   6   4      122.93      128.98      3.43 o 
  -6   6   4        5.53       20.42      5.69 o 
  -4   6   4        0.81       -1.42      1.42 o 
  -2   6   4       15.27       10.96      2.34 o 
   0   6   4       85.38      102.00      3.88 o 
   2   6   4     1690.03     1749.98     12.63 o 
   4   6   4     1659.54     1741.32     12.91 o 
   6   6   4        3.26        5.31      2.32 o 
   8   6   4      367.01      393.93      5.91 o 
  10   6   4      517.13      509.62      7.02 o 
  12   6   4       34.81       27.87      3.37 o 
  14   6   4      272.51      295.28     10.27 o 
 -13   7   4      435.69      411.61      9.23 o 
 -11   7   4     2540.40     2547.88     23.84 o 
  -9   7   4     1771.91     1696.17     13.53 o 
  -7   7   4      336.98      287.03      6.08 o 
  -5   7   4       48.40       55.11      4.00 o 
  -3   7   4      713.36      769.67     10.37 o 
  -1   7   4     1344.66     1315.60     17.73 o 
   1   7   4     2988.10     3037.65     31.59 o 
   3   7   4     1374.84     1401.25     15.30 o 
   5   7   4      621.83      619.45      8.18 o 
   7   7   4      704.32      729.78      8.25 o 
   9   7   4      195.33      196.64      4.85 o 
  11   7   4       96.05       89.69      6.27 o 
 -10   8   4       15.05       15.88      6.50 o 
  -8   8   4       66.81       67.02      4.61 o 
  -6   8   4       39.92       39.69      4.87 o 
  -4   8   4       91.43       87.17      5.00 o 
  -2   8   4      193.74      190.54      6.29 o 
   0   8   4      249.24      221.24      6.46 o 
   2   8   4      209.07      241.18      6.72 o 
   4   8   4        0.42        3.09      4.03 o 
   6   8   4       27.85       15.52      4.07 o 
   8   8   4        3.10        6.11      4.68 o 
  -5   9   4      722.06      794.21     27.52 o 
  -3   9   4      195.89      198.26      9.67 o 
  -1   9   4       87.89      112.20      8.29 o 
   1   9   4      342.47      367.68     12.65 o 
   3   9   4      302.33      284.48     13.79 o 
 -21   1   5       25.57        7.04      5.87 o 
 -19   1   5      191.82      193.30      9.15 o 
 -17   1   5      600.15      627.13     11.24 o 
 -15   1   5      665.71      775.65      7.56 o 
 -13   1   5     2389.61     2560.54     13.84 o 
 -11   1   5     1373.67     1240.42      8.68 o 
  -9   1   5    22177.45    23391.87    105.76 o 
  -7   1   5     6529.89     6203.42     30.62 o 
  -5   1   5      785.71      601.30      3.80 o 
  -3   1   5     6074.55     6732.56     37.48 o 
  -1   1   5    21287.26    20907.24    100.36 o 
   1   1   5     6801.91     6677.72     35.14 o 
   3   1   5    22326.88    22767.66    102.84 o 
   5   1   5    12355.79    11916.83     54.84 o 
   7   1   5     8192.35     8211.02     41.04 o 
   9   1   5     2626.11     2532.32     14.48 o 
  11   1   5     1520.66     1449.86      9.35 o 
  13   1   5      394.67      405.63      5.40 o 
  15   1   5      981.89      901.34      9.33 o 
  17   1   5      298.72      269.45      5.77 o 
 -20   2   5      580.09      638.33     13.02 o 
 -18   2   5      444.68      425.28     10.16 o 
 -16   2   5      352.20      321.53      6.27 o 
 -14   2   5       34.07       40.64      3.02 o 
 -12   2   5       20.21       28.03      1.98 o 
 -10   2   5      675.47      771.90      5.16 o 
  -8   2   5     2475.94     2362.41     12.55 o 
  -6   2   5     9191.25     9792.40     49.70 o 
  -4   2   5     9263.48    10248.18     52.54 o 
  -2   2   5      895.96      944.06      5.80 o 
   0   2   5      436.08      453.61      3.53 o 
   2   2   5       23.90       42.98      1.12 o 
   4   2   5     7350.41     7256.73     33.96 o 
   6   2   5     1025.67     1139.60      6.96 o 
   8   2   5     3010.59     3015.39     15.81 o 
  10   2   5     1642.24     1620.13     11.42 o 
  12   2   5      370.65      337.55      5.39 o 
  14   2   5        4.31        4.55      2.67 o 
  16   2   5       82.85       93.43      4.68 o 
  18   2   5        7.85       12.95      6.45 o 
 -19   3   5        2.77       -0.95      4.64 o 
 -17   3   5       43.52       29.82      3.71 o 
 -15   3   5      207.46      219.14      8.56 o 
 -13   3   5      268.14      290.78     12.98 o 
 -11   3   5     6199.21     6103.24     42.13 o 
  -9   3   5      708.94      619.52     10.13 o 
  -7   3   5     4565.84     4699.09     23.69 o 
  -5   3   5     4088.32     3961.80     19.02 o 
  -3   3   5     3730.69     3586.44     19.26 o 
  -1   3   5     8173.82     8564.00     41.50 o 
   1   3   5    12837.77    12822.60     69.10 o 
   3   3   5      816.50      794.51      5.78 o 
   5   3   5     1601.40     1480.71      9.02 o 
   7   3   5     1235.33     1222.15      9.41 o 
   9   3   5     1485.53     1545.03     11.88 o 
  11   3   5     2778.56     2740.98     18.94 o 
  13   3   5     2024.76     2024.43     17.68 o 
  15   3   5      164.92      161.26      6.11 o 
  17   3   5       26.11       12.63      6.70 o 
 -18   4   5      188.42      194.11     10.14 o 
 -16   4   5      123.39      115.83      8.14 o 
 -14   4   5      689.71      693.91      9.12 o 
 -12   4   5     3178.17     3021.52     23.79 o 
 -10   4   5     1165.95     1059.13      8.58 o 
  -8   4   5      229.28      187.76      3.30 o 
  -6   4   5      902.13      814.40      6.74 o 
  -4   4   5      334.38      301.11      3.33 o 
  -2   4   5     1270.42     1399.77      8.76 o 
   0   4   5    12575.45    12738.10     58.50 o 
   2   4   5    14387.26    14613.28     75.09 o 
   4   4   5     3316.01     3275.62     18.92 o 
   6   4   5      110.17       87.04      2.70 o 
   8   4   5       12.70       13.95      2.26 o 
  10   4   5     1349.57     1352.30     11.40 o 
  12   4   5     2206.90     2291.07     17.14 o 
  14   4   5      367.36      367.07      6.42 o 
  16   4   5       19.79       19.04      5.70 o 
 -17   5   5      220.39      189.72      8.77 o 
 -15   5   5      238.97      259.61      6.99 o 
 -13   5   5       39.40       28.83      3.48 o 
 -11   5   5        1.90       -1.43      2.51 o 
  -9   5   5       12.48       20.60      2.32 o 
  -7   5   5     1834.53     1818.16     12.77 o 
  -5   5   5     4258.59     4249.37     25.48 o 
  -3   5   5     1785.84     1749.43     14.75 o 
  -1   5   5      704.21      886.03      6.26 o 
   1   5   5        4.08        9.43      1.84 o 
   3   5   5     1607.82     1667.61     14.04 o 
   5   5   5     1914.47     1927.50     13.77 o 
   7   5   5     1648.82     1615.41     12.50 o 
   9   5   5      912.38      883.98      8.85 o 
  11   5   5        1.24        1.13      2.62 o 
  13   5   5        1.07       -0.12      3.11 o 
  15   5   5       68.41       68.94      6.17 o 
 -16   6   5      296.74      273.95     11.25 o 
 -14   6   5      258.36      245.47      6.74 o 
 -12   6   5       17.26        9.85      3.35 o 
 -10   6   5      356.21      366.14      6.76 o 
  -8   6   5     1222.18     1155.14      9.76 o 
  -6   6   5     2634.14     2510.58     16.92 o 
  -4   6   5     3784.36     3684.41     38.83 o 
  -2   6   5      948.00      989.01     10.04 o 
   0   6   5      898.91      803.87      9.92 o 
   2   6   5     2756.62     2850.66     18.66 o 
   4   6   5     1059.76     1006.27      9.52 o 
   6   6   5     4022.16     3876.69     24.93 o 
   8   6   5     1826.00     1988.84     15.19 o 
  10   6   5      306.73      327.45      6.18 o 
  12   6   5        3.86        1.45      3.53 o 
 -13   7   5      847.89      870.17     13.10 o 
 -11   7   5      210.39      246.30      6.50 o 
  -9   7   5        1.00        4.57      2.98 o 
  -7   7   5      648.24      621.22      8.52 o 
  -5   7   5      448.48      414.09      7.55 o 
  -3   7   5       33.60       45.73      3.74 o 
  -1   7   5      170.63      165.98      5.34 o 
   1   7   5     1010.06      971.44     12.00 o 
   3   7   5      460.68      440.26      8.72 o 
   5   7   5       52.70       44.83      3.08 o 
   7   7   5      294.28      281.11      5.35 o 
   9   7   5       39.37       45.03      3.49 o 
  11   7   5       22.58       17.15      6.16 o 
 -10   8   5      392.89      398.56     14.75 o 
  -8   8   5      138.34      145.20      7.05 o 
  -6   8   5       18.63       13.57      4.06 o 
  -4   8   5      325.46      305.66      9.03 o 
  -2   8   5     1899.90     1923.10     38.16 o 
   0   8   5     2404.08     2442.76     23.58 o 
   2   8   5     1141.73     1178.69     14.42 o 
   4   8   5      298.81      323.64      8.10 o 
   6   8   5       29.02       38.47      6.25 o 
   8   8   5       87.75       95.01      6.84 o 
  -5   9   5      158.85      185.24      9.74 o 
  -3   9   5       10.36       12.11      6.44 o 
  -1   9   5      188.69      203.31      9.78 o 
   1   9   5      584.60      596.27     15.30 o 
 -18   0   6     2376.89     2574.08     34.52 o 
 -16   0   6     1177.07     1076.13     14.62 o 
 -14   0   6        9.36        6.37      2.82 o 
 -12   0   6     3739.95     4043.32     31.72 o 
 -10   0   6     3712.31     3961.91     27.33 o 
  -8   0   6    10006.16    10064.32     65.31 o 
  -6   0   6     4844.43     4704.38     35.43 o 
  -4   0   6    14272.83    14742.30    123.90 o 
   0   0   6      207.97      466.60      4.55 o 
   2   0   6     1656.63     1598.50     12.00 o 
   4   0   6    81349.43    78079.64    500.42 o 
   6   0   6    20930.96    19711.63    127.24 o 
   8   0   6     3550.70     3281.75     24.21 o 
  10   0   6      429.33      418.70      6.13 o 
  12   0   6      502.20      441.61      7.71 o 
  14   0   6      307.41      218.64     18.83 o 
  16   0   6     1028.79     1058.18     23.78 o 
  18   0   6     1031.11      968.70     29.13 o 
 -21   1   6      169.26      136.91      8.53 o 
 -19   1   6      360.09      368.87     14.36 o 
 -17   1   6      506.42      489.83     10.08 o 
 -15   1   6        0.90       -2.60      2.60 o 
 -13   1   6     1123.41     1013.17      7.68 o 
 -11   1   6     5913.18     6303.03     31.59 o 
  -9   1   6     1538.04     1701.99      9.09 o 
  -7   1   6    31235.35    32777.88    156.47 o 
  -5   1   6     4048.23     4225.66     21.09 o 
  -3   1   6      107.41       66.43      2.83 o 
  -1   1   6     3209.33     3577.04     16.94 o 
   1   1   6     1572.12     1625.50      9.49 o 
   3   1   6       88.87       64.96      1.38 o 
   5   1   6     3746.98     3478.94     17.40 o 
   7   1   6     1473.61     1516.22      8.98 o 
   9   1   6     1246.88     1097.41      7.46 o 
  11   1   6      569.05      568.22      5.33 o 
  13   1   6      302.47      241.76      4.46 o 
  15   1   6      181.45      218.28      5.38 o 
  17   1   6      511.65      579.77     12.59 o 
 -20   2   6        3.86        4.38      5.50 o 
 -18   2   6      128.07      132.83      6.61 o 
 -16   2   6     2254.82     2116.81     24.45 o 
 -14   2   6     5478.98     5349.76     38.07 o 
 -12   2   6     4485.87     4680.20     27.86 o 
 -10   2   6      328.88      315.46      2.99 o 
  -8   2   6      125.08      164.62      2.91 o 
  -6   2   6     1633.70     1551.50      8.13 o 
  -4   2   6     3278.28     2915.16     14.11 o 
  -2   2   6     7705.58     8023.25     47.84 o 
   0   2   6    25985.47    26434.35    119.26 o 
   2   2   6    11859.44    12075.12     55.26 o 
   4   2   6     1006.56     1000.34      6.13 o 
   6   2   6      271.59      197.76      4.16 o 
   8   2   6     1282.90     1142.18      8.14 o 
  10   2   6     3140.90     3034.34     20.15 o 
  12   2   6     6546.64     6539.66     39.47 o 
  14   2   6     2957.42     3088.08     21.64 o 
  16   2   6      197.41      206.09      5.31 o 
 -19   3   6        2.06       -4.61      4.61 o 
 -17   3   6      309.28      266.32      8.51 o 
 -15   3   6      732.57      776.96      9.49 o 
 -13   3   6     1589.70     1622.46     14.46 o 
 -11   3   6     1409.67     1420.73     14.21 o 
  -9   3   6      334.89      358.43      3.90 o 
  -7   3   6      139.09      174.78      2.58 o 
  -5   3   6        7.36       29.42      1.42 o 
  -3   3   6     4666.73     4684.05     24.85 o 
  -1   3   6    11218.34    12219.08     55.88 o 
   1   3   6     9642.39     9653.57     44.60 o 
   3   3   6      233.49      216.30      3.05 o 
   5   3   6        5.57        5.98      1.36 o 
   7   3   6       36.77       41.21      1.98 o 
   9   3   6     1318.95     1287.52     14.20 o 
  11   3   6     3106.83     3075.00     20.96 o 
  13   3   6     1141.44     1248.13     11.48 o 
  15   3   6      169.84      209.98      5.29 o 
  17   3   6       68.69       79.91      6.73 o 
 -18   4   6     1560.29     1484.00     61.87 o 
 -16   4   6       78.64       84.25      5.85 o 
 -14   4   6        2.33        2.46      2.74 o 
 -12   4   6      287.17      273.83      5.59 o 
 -10   4   6      771.65      744.11      7.55 o 
  -8   4   6     2056.48     2111.60     13.87 o 
  -6   4   6     3944.21     3733.38     20.76 o 
  -4   4   6     2026.64     1833.39      9.88 o 
  -2   4   6     1228.84     1251.01      7.32 o 
   0   4   6      314.70      444.16      3.67 o 
   2   4   6     1432.28     1313.72      8.89 o 
   4   4   6      564.26      505.60      4.97 o 
   6   4   6     4588.35     4451.36     27.19 o 
   8   4   6     2894.52     2882.83     19.48 o 
  10   4   6      913.62      849.76      8.66 o 
  12   4   6        4.92        5.44      2.79 o 
  14   4   6       73.98      107.27      4.64 o 
  16   4   6      183.27      186.07     12.72 o 
 -17   5   6      271.19      236.12     14.82 o 
 -15   5   6      740.64      711.83      9.97 o 
 -13   5   6        7.84        2.07      2.93 o 
 -11   5   6      241.88      226.96      5.39 o 
  -9   5   6     2926.81     2986.21     19.26 o 
  -7   5   6     5793.60     5799.38     33.92 o 
  -5   5   6     3822.48     3755.07     22.86 o 
  -3   5   6       16.92       27.57      1.63 o 
  -1   5   6       10.28       10.97      1.72 o 
   1   5   6     1580.96     1542.21     10.30 o 
   3   5   6     4494.91     4370.17     26.52 o 
   5   5   6     4566.07     4336.89     26.76 o 
   7   5   6     4424.12     4238.26     26.75 o 
   9   5   6      393.99      429.95      6.20 o 
  11   5   6       13.92       20.04      2.98 o 
  13   5   6       28.08       46.02      3.65 o 
 -16   6   6      217.94      216.57      8.14 o 
 -14   6   6      945.25      959.97     12.00 o 
 -12   6   6       37.79       26.92      3.53 o 
 -10   6   6        2.75       -2.87      2.87 o 
  -8   6   6       10.82       16.34      2.35 o 
  -6   6   6      504.11      487.01      5.82 o 
  -4   6   6      448.50      472.07      7.04 o 
  -2   6   6      334.13      331.32      5.65 o 
   0   6   6     1543.08     1354.20     16.82 o 
   2   6   6      807.53      736.25      7.29 o 
   4   6   6        4.58        6.98      2.63 o 
   6   6   6       60.18       58.43      3.05 o 
   8   6   6      106.34       92.15      3.61 o 
  10   6   6      259.45      288.33      5.73 o 
  12   6   6        5.45       -2.39      4.59 o 
 -13   7   6      355.68      407.18      9.16 o 
 -11   7   6      649.10      626.95      9.59 o 
  -9   7   6      579.38      587.82      8.72 o 
  -7   7   6      117.44      119.72      4.30 o 
  -5   7   6      448.70      450.17      7.02 o 
  -3   7   6     2292.19     2362.94     21.93 o 
  -1   7   6     1525.84     1521.50     23.09 o 
   1   7   6      590.60      579.25      9.12 o 
   3   7   6     1667.48     1616.58     16.88 o 
   5   7   6      374.97      394.31      6.00 o 
   7   7   6       91.88       99.04      3.83 o 
   9   7   6      355.95      371.52      8.59 o 
 -10   8   6        6.79        7.05      6.44 o 
  -8   8   6       22.44       21.64      4.97 o 
  -6   8   6       27.14        8.98      4.85 o 
  -4   8   6      129.09      134.52      5.57 o 
  -2   8   6       36.64       60.99      4.68 o 
   0   8   6        2.92        7.07      3.93 o 
   2   8   6      247.57      264.65      7.22 o 
   4   8   6       18.31       27.47      4.42 o 
   6   8   6        2.91        2.17      5.61 o 
  -3   9   6      491.58      493.51     14.42 o 
  -1   9   6      100.12      101.82     16.26 o 
 -21   1   7      587.01      678.99     16.19 o 
 -19   1   7      458.48      450.42     12.64 o 
 -17   1   7      607.41      605.25     11.12 o 
 -15   1   7     2415.25     2307.85     20.50 o 
 -13   1   7     2795.30     2713.68     19.20 o 
 -11   1   7     3991.13     3718.57     20.88 o 
  -9   1   7     1375.11     1329.39      7.68 o 
  -7   1   7    12906.85    14382.35     69.35 o 
  -5   1   7     3014.10     2975.58     16.38 o 
  -3   1   7     3643.98     3639.91     19.36 o 
  -1   1   7      636.57      618.65      3.85 o 
   1   1   7     6303.89     6295.31     39.32 o 
   3   1   7     6541.17     6963.77     67.53 o 
   5   1   7    13053.83    12580.51     58.14 o 
   7   1   7     2029.03     1926.05     10.98 o 
   9   1   7     2756.11     2611.36     14.50 o 
  11   1   7      964.82      923.25      7.10 o 
  13   1   7      325.66      396.20      6.12 o 
  15   1   7      320.98      378.87      6.43 o 
  17   1   7     1230.97     1428.44     20.47 o 
 -20   2   7      456.73      427.93     17.20 o 
 -18   2   7      392.72      471.89     10.85 o 
 -16   2   7      224.92      194.11      6.82 o 
 -14   2   7        2.11       -3.26      4.54 o 
 -12   2   7       99.46      111.16      3.69 o 
 -10   2   7      459.47      560.44      4.85 o 
  -8   2   7     1333.12     1289.31      7.18 o 
  -6   2   7     1763.97     1755.04      9.69 o 
  -4   2   7     2933.18     3173.53     15.36 o 
  -2   2   7     5589.95     5667.63     29.80 o 
   0   2   7      409.45      362.03      2.96 o 
   2   2   7      743.24      791.67      5.08 o 
   4   2   7      445.40      402.14      3.49 o 
   6   2   7     2876.32     2808.74     14.81 o 
   8   2   7       75.51       66.19      2.14 o 
  10   2   7        7.42       14.43      2.11 o 
  12   2   7      125.89      115.71      3.78 o 
  14   2   7     1151.33     1192.89     11.21 o 
  16   2   7      171.98      243.00      6.63 o 
 -19   3   7      247.30      291.99      9.34 o 
 -17   3   7      806.91      757.65     13.49 o 
 -15   3   7     1567.49     1493.31     19.39 o 
 -13   3   7     1491.49     1389.47     12.91 o 
 -11   3   7      301.25      263.96      4.81 o 
  -9   3   7      645.78      636.17      5.48 o 
  -7   3   7       15.25       17.09      1.04 o 
  -5   3   7     7955.79     8528.53     44.38 o 
  -3   3   7     7425.46     7594.14     39.42 o 
  -1   3   7     7540.88     8057.40     37.46 o 
   1   3   7      492.45      478.67      4.01 o 
   3   3   7      183.70      153.97      2.22 o 
   5   3   7      165.29      171.66      3.02 o 
   7   3   7     2536.85     2448.79     15.41 o 
   9   3   7     1853.28     1936.69     16.84 o 
  11   3   7     1884.87     1891.30     14.71 o 
  13   3   7     1015.12     1082.96     10.67 o 
  15   3   7      176.30      230.85      5.56 o 
 -18   4   7      167.85      190.69     10.09 o 
 -16   4   7     1109.30     1106.99     16.89 o 
 -14   4   7     1762.41     1572.66     14.89 o 
 -12   4   7     2943.11     3001.59     33.28 o 
 -10   4   7     2089.61     2104.54     23.23 o 
  -8   4   7       65.94       58.53      2.09 o 
  -6   4   7      189.51      179.55      2.61 o 
  -4   4   7     4833.12     4837.97     23.39 o 
  -2   4   7     4383.27     4399.95     21.48 o 
   0   4   7     3100.52     2899.67     15.49 o 
   2   4   7      120.32      108.80      2.41 o 
   4   4   7      189.33      213.54      3.44 o 
   6   4   7     1733.38     1631.41     12.23 o 
   8   4   7     1987.25     1873.53     14.06 o 
  10   4   7      343.34      374.72      5.96 o 
  12   4   7     1003.43      930.41     12.59 o 
  14   4   7      516.93      607.96      9.84 o 
 -17   5   7      201.85      237.27     15.04 o 
 -15   5   7       89.42       83.50      4.40 o 
 -13   5   7        6.49        1.56      3.05 o 
 -11   5   7      265.48      230.08      5.52 o 
  -9   5   7     2448.13     2502.03     20.31 o 
  -7   5   7      934.46      873.94      7.59 o 
  -5   5   7       25.70       23.11      1.95 o 
  -3   5   7       21.31        7.84      1.40 o 
  -1   5   7       73.74       90.37      2.25 o 
   1   5   7      352.43      380.64      4.36 o 
   3   5   7     1557.96     1512.25     11.33 o 
   5   5   7     1918.32     1833.69     14.11 o 
   7   5   7      496.15      478.07      6.20 o 
   9   5   7        3.21        2.14      2.49 o 
  11   5   7       22.49        8.18      2.90 o 
  13   5   7       41.99       33.81      5.50 o 
 -16   6   7       40.91       37.61      6.55 o 
 -14   6   7      336.38      351.08      7.49 o 
 -12   6   7      681.07      763.60     10.07 o 
 -10   6   7     1414.15     1320.71     15.51 o 
  -8   6   7     3749.17     3812.40     29.11 o 
  -6   6   7     2233.77     2196.74     15.25 o 
  -4   6   7      246.60      245.03      5.51 o 
  -2   6   7       34.68       36.65      2.76 o 
   0   6   7      120.76      111.09      3.27 o 
   2   6   7     1723.86     1643.28     12.31 o 
   4   6   7     3344.12     3250.50     21.40 o 
   6   6   7     1759.91     1658.23     14.25 o 
   8   6   7      381.27      375.50      6.09 o 
  10   6   7        5.96        4.55      2.90 o 
  12   6   7       20.41        8.40      4.90 o 
 -13   7   7      130.10      119.24      6.60 o 
 -11   7   7      172.03      168.04      5.69 o 
  -9   7   7       77.15       76.80      4.27 o 
  -7   7   7      390.58      424.70      9.69 o 
  -5   7   7      393.73      339.48      6.37 o 
  -3   7   7       78.85       94.01      6.22 o 
  -1   7   7      453.45      428.57      7.88 o 
   1   7   7       49.89       50.07      4.04 o 
   3   7   7      642.94      637.75      9.85 o 
   5   7   7      169.75      202.36      4.58 o 
   7   7   7        0.69        2.46      2.78 o 
   9   7   7       40.93       45.31      4.33 o 
 -10   8   7        3.62       -4.38      7.89 o 
  -8   8   7       28.92       36.78      5.59 o 
  -6   8   7      333.87      321.77     11.65 o 
  -4   8   7      997.89     1021.83     13.17 o 
  -2   8   7     1369.25     1489.52     16.80 o 
   0   8   7      712.63      729.91     11.13 o 
   2   8   7      253.99      243.75      6.86 o 
   4   8   7       11.29        5.89      4.74 o 
   6   8   7       75.48       73.64      8.52 o 
 -20   0   8      831.79      841.04     24.78 o 
 -18   0   8      373.80      424.40     11.86 o 
 -16   0   8      106.34      106.78      5.19 o 
 -14   0   8      745.07      705.52     13.03 o 
 -12   0   8     6168.86     6033.11     54.40 o 
 -10   0   8    27603.72    28705.80    207.32 o 
  -8   0   8    18220.63    19319.02    140.19 o 
  -6   0   8    12073.34    12659.98    107.47 o 
  -4   0   8     7777.75     8253.45     61.45 o 
  -2   0   8     2277.51     2351.80     16.58 o 
   0   0   8     9088.92     8865.80     57.91 o 
   2   0   8    24476.44    25008.80    160.02 o 
   4   0   8    10042.22    10026.79     66.11 o 
   6   0   8     8281.15     8194.89     55.11 o 
   8   0   8      151.83      144.56      3.80 o 
  10   0   8       49.00       58.75      3.13 o 
  12   0   8      501.85      487.49     12.43 o 
  14   0   8     1330.84     1157.28     18.23 o 
  16   0   8     1273.31     1263.96     32.23 o 
 -21   1   8      349.71      443.26     13.98 o 
 -19   1   8      170.50      172.98      8.57 o 
 -17   1   8      172.74      150.40      5.27 o 
 -15   1   8      132.47      148.12      4.93 o 
 -13   1   8       84.99       94.12      3.27 o 
 -11   1   8      943.29      971.20      8.50 o 
  -9   1   8     1627.59     1438.90      9.06 o 
  -7   1   8     4762.48     5250.12     27.96 o 
  -5   1   8      548.78      609.96      5.83 o 
  -3   1   8       16.49       26.07      0.95 o 
  -1   1   8      319.77      388.22      2.94 o 
   1   1   8     1293.95     1247.84      7.12 o 
   3   1   8     1494.05     1605.54     10.70 o 
   5   1   8     3358.02     3309.65     16.99 o 
   7   1   8        5.01        5.41      1.37 o 
   9   1   8     1603.86     1634.06     10.21 o 
  11   1   8       49.23       60.08      2.35 o 
  13   1   8      240.01      248.60      5.31 o 
  15   1   8      629.32      687.72      8.60 o 
 -20   2   8        5.28       -4.91      4.91 o 
 -18   2   8      561.88      599.77     11.80 o 
 -16   2   8     4423.03     4407.42     43.74 o 
 -14   2   8     4579.52     4488.12     43.46 o 
 -12   2   8      783.07      819.60      8.41 o 
 -10   2   8      613.87      533.36      5.73 o 
  -8   2   8     1009.79     1044.24      6.53 o 
  -6   2   8     3382.44     3674.00     18.86 o 
  -4   2   8    17722.98    18461.72     83.58 o 
  -2   2   8    26420.85    27861.08    131.83 o 
   0   2   8    15112.68    16380.03     74.50 o 
   2   2   8       28.84       22.18      1.14 o 
   4   2   8     1335.93     1218.28      7.45 o 
   6   2   8     1280.74     1245.37      8.38 o 
   8   2   8     4852.36     4518.78     24.45 o 
  10   2   8     1177.56     1246.07     11.25 o 
  12   2   8      602.58      528.34      7.11 o 
  14   2   8      507.56      479.43      7.23 o 
  16   2   8       41.50       61.56      6.19 o 
 -19   3   8      294.98      331.29     10.23 o 
 -17   3   8      368.39      351.27      9.76 o 
 -15   3   8     1653.24     1611.34     20.44 o 
 -13   3   8     2259.28     2142.32     17.71 o 
 -11   3   8      955.02      909.99      9.18 o 
  -9   3   8      727.83      812.68      6.74 o 
  -7   3   8       83.76       83.13      1.60 o 
  -5   3   8     7621.37     8001.16     37.26 o 
  -3   3   8    21728.12    22484.43    113.61 o 
  -1   3   8     1105.35     1038.52      6.26 o 
   1   3   8      426.12      340.65      3.31 o 
   3   3   8       10.12        8.81      1.22 o 
   5   3   8      230.14      178.68      3.22 o 
   7   3   8      418.38      439.47      5.11 o 
   9   3   8     4319.94     4091.24     26.15 o 
  11   3   8     3633.54     3414.22     23.16 o 
  13   3   8       86.89       80.16      3.85 o 
  15   3   8      409.37      394.70     10.60 o 
 -18   4   8      134.24      122.44      9.39 o 
 -16   4   8       26.13       17.87      5.01 o 
 -14   4   8        6.95        8.91      4.07 o 
 -12   4   8     2115.86     2283.62     18.93 o 
 -10   4   8     1795.27     1703.17     14.72 o 
  -8   4   8     3054.61     3025.37     37.38 o 
  -6   4   8     1283.04     1278.86      8.02 o 
  -4   4   8     2469.40     2546.01     13.24 o 
  -2   4   8       10.07        5.48      1.26 o 
   0   4   8     1432.64     1477.71      9.02 o 
   2   4   8     3340.57     3322.47     19.26 o 
   4   4   8     3950.49     3841.24     22.20 o 
   6   4   8        8.25        6.33      2.10 o 
   8   4   8       17.29       15.82      2.51 o 
  10   4   8       15.35       14.54      2.92 o 
  12   4   8      208.12      175.68      4.77 o 
  14   4   8        8.51       12.32      5.29 o 
 -17   5   8       38.71       27.85      9.59 o 
 -15   5   8       73.64       71.40      5.99 o 
 -13   5   8     1048.02      927.57     26.44 o 
 -11   5   8     2984.59     3004.81     23.95 o 
  -9   5   8     5490.57     5259.36     37.78 o 
  -7   5   8     2169.32     2237.88     18.21 o 
  -5   5   8      847.95      847.54      7.81 o 
  -3   5   8       47.61       44.46      1.83 o 
  -1   5   8      216.06      221.24      4.24 o 
   1   5   8      679.36      636.42      5.83 o 
   3   5   8     4343.65     4263.86     28.04 o 
   5   5   8     4218.66     4201.93     26.37 o 
   7   5   8     1142.74     1131.07     10.16 o 
   9   5   8      234.17      257.68      5.23 o 
  11   5   8        4.37        5.09      3.02 o 
  13   5   8      142.81      134.10     12.24 o 
 -16   6   8      116.65      143.51     13.20 o 
 -14   6   8      387.83      428.22      7.99 o 
 -12   6   8      271.20      247.77      7.95 o 
 -10   6   8       69.25       70.99      3.85 o 
  -8   6   8        0.85       -1.35      2.82 o 
  -6   6   8      354.01      341.52      5.36 o 
  -4   6   8      371.98      363.56      5.96 o 
  -2   6   8      350.50      368.74      6.42 o 
   0   6   8       25.93       17.51      2.42 o 
   2   6   8        6.34       15.26      2.31 o 
   4   6   8      221.61      223.60      4.52 o 
   6   6   8        1.39        5.49      2.52 o 
   8   6   8       45.45       54.13      3.43 o 
  10   6   8      191.10      162.92      4.91 o 
 -13   7   8      397.59      402.29      8.92 o 
 -11   7   8      385.05      373.06      8.92 o 
  -9   7   8      431.84      417.96      8.36 o 
  -7   7   8      936.67      912.19     14.04 o 
  -5   7   8      839.06      858.33     12.84 o 
  -3   7   8     1211.55     1274.69     14.25 o 
  -1   7   8     2728.42     2904.72     28.51 o 
   1   7   8      375.15      368.00      7.49 o 
   3   7   8       26.60       30.01      3.46 o 
   5   7   8      153.28      172.86      4.48 o 
   7   7   8      223.32      230.39      5.18 o 
   9   7   8      834.78      782.09     14.16 o 
 -10   8   8       98.79      120.57     11.58 o 
  -8   8   8        0.29       -4.68      4.68 o 
  -6   8   8        2.10        5.57      6.10 o 
  -4   8   8       27.00       25.08      4.91 o 
  -2   8   8      353.00      380.78     10.28 o 
   0   8   8      235.97      241.62      6.75 o 
   2   8   8       38.74       31.69      5.09 o 
   4   8   8       24.94        9.96      5.72 o 
 -21   1   9      294.37      288.74     11.26 o 
 -19   1   9      742.93      694.46     15.62 o 
 -17   1   9      353.06      422.21      7.19 o 
 -15   1   9       33.50       49.03      3.73 o 
 -13   1   9     2158.37     2110.24     15.85 o 
 -11   1   9     6796.51     6924.61     43.62 o 
  -9   1   9    11576.28    11037.54     61.85 o 
  -7   1   9     4860.22     4482.18     24.18 o 
  -5   1   9     4253.75     4120.44     22.26 o 
  -3   1   9    13183.88    13431.43     64.88 o 
  -1   1   9     7830.08     7145.32     33.36 o 
   1   1   9     2388.49     1937.30     10.37 o 
   3   1   9     9961.63     9436.81     68.25 o 
   5   1   9     2163.10     2199.33     14.77 o 
   7   1   9     1829.26     1714.96     10.35 o 
   9   1   9      602.77      610.76      5.54 o 
  11   1   9     2566.35     2468.85     15.47 o 
  13   1   9      851.60      801.40      8.30 o 
  15   1   9      181.89      186.73      5.92 o 
 -20   2   9       86.51       91.36      6.41 o 
 -18   2   9      112.76      101.10      6.02 o 
 -16   2   9       38.49       27.09      6.04 o 
 -14   2   9      865.54      857.82     12.96 o 
 -12   2   9        7.57        6.09      2.21 o 
 -10   2   9      760.70      736.28      7.04 o 
  -8   2   9      214.15      248.92      3.00 o 
  -6   2   9     4103.32     4379.96     22.88 o 
  -4   2   9     1188.29     1409.26      7.68 o 
  -2   2   9     2832.40     2984.85     14.82 o 
   0   2   9     9450.10     9543.42     52.57 o 
   2   2   9     3557.59     3437.05     17.29 o 
   4   2   9       38.56       21.86      1.36 o 
   6   2   9       34.56       41.54      1.87 o 
   8   2   9       13.43       19.84      2.25 o 
  10   2   9      545.30      501.36      6.07 o 
  12   2   9       19.63       26.31      3.08 o 
  14   2   9      552.80      560.09     11.62 o 
  16   2   9       63.44       28.37     11.21 o 
 -19   3   9      271.09      222.05     10.50 o 
 -17   3   9     1215.05     1118.75     16.99 o 
 -15   3   9     1446.33     1553.30     19.89 o 
 -13   3   9      115.73      164.00      6.10 o 
 -11   3   9      145.89      157.61      3.82 o 
  -9   3   9      569.87      492.28      5.01 o 
  -7   3   9     2234.59     2174.74     13.04 o 
  -5   3   9     9945.87    10137.78     46.88 o 
  -3   3   9    13717.97    13450.34     79.97 o 
  -1   3   9     6149.32     6229.52     31.07 o 
   1   3   9     1969.25     1884.96     10.35 o 
   3   3   9       11.50        8.82      1.32 o 
   5   3   9      580.74      574.71      6.34 o 
   7   3   9      328.36      337.54      6.43 o 
   9   3   9     2471.92     2436.61     17.45 o 
  11   3   9      818.91      773.92      9.37 o 
  13   3   9      376.07      355.90      6.38 o 
  15   3   9       64.56       52.25      6.53 o 
 -18   4   9      165.84      208.91     10.60 o 
 -16   4   9      886.67      880.70     14.86 o 
 -14   4   9     1451.35     1271.57     17.67 o 
 -12   4   9      243.32      238.92      5.80 o 
 -10   4   9      342.12      399.06      6.67 o 
  -8   4   9     1995.09     2031.54     16.53 o 
  -6   4   9     2447.83     2421.82     18.32 o 
  -4   4   9     2821.13     2824.30     15.69 o 
  -2   4   9     1378.98     1337.49      7.97 o 
   0   4   9     1568.70     1615.38     10.32 o 
   2   4   9     2523.51     2376.77     14.66 o 
   4   4   9      307.69      343.66      4.80 o 
   6   4   9     1838.84     1856.30     13.81 o 
   8   4   9     4015.78     3895.42     25.37 o 
  10   4   9      701.32      793.99      8.76 o 
  12   4   9       34.06       30.92      3.32 o 
  14   4   9        4.20       11.64      5.43 o 
 -17   5   9       17.74        7.09      8.85 o 
 -15   5   9       29.25       39.14      6.63 o 
 -13   5   9      265.26      261.45      7.97 o 
 -11   5   9      918.63      982.87     14.72 o 
  -9   5   9      437.88      445.00      6.88 o 
  -7   5   9     1384.31     1320.52     12.27 o 
  -5   5   9      297.95      267.30      4.81 o 
  -3   5   9      208.65      223.21      3.27 o 
  -1   5   9      773.90      777.96      6.97 o 
   1   5   9     3262.01     3193.86     19.01 o 
   3   5   9      439.28      487.47      5.91 o 
   5   5   9      493.88      498.35      6.78 o 
   7   5   9       28.66       37.61      2.85 o 
   9   5   9       20.34       19.85      2.93 o 
  11   5   9       42.83       35.68      3.75 o 
  13   5   9      282.96      316.19      9.95 o 
 -16   6   9        5.20       12.41      9.88 o 
 -14   6   9       43.93       37.74      7.73 o 
 -12   6   9     1977.20     2056.14     18.82 o 
 -10   6   9     2546.61     2487.85     21.14 o 
  -8   6   9     2699.17     2640.36     21.70 o 
  -6   6   9      216.45      259.98      5.93 o 
  -4   6   9       18.84       21.60      2.67 o 
  -2   6   9      264.32      285.31      5.55 o 
   0   6   9     4151.74     4134.18     27.56 o 
   2   6   9     4620.27     4574.50     28.33 o 
   4   6   9     2405.68     2410.47     20.21 o 
   6   6   9      709.29      707.37      8.05 o 
   8   6   9      110.80      126.23      4.19 o 
  10   6   9        6.45        5.84      4.70 o 
 -13   7   9        2.38       12.58      4.47 o 
 -11   7   9      448.50      442.79     13.49 o 
  -9   7   9       75.32       60.07      5.51 o 
  -7   7   9      268.56      236.09      7.56 o 
  -5   7   9      272.70      286.65      7.99 o 
  -3   7   9      115.48      128.40      4.90 o 
  -1   7   9        1.94        6.97      3.40 o 
   1   7   9      176.45      172.88      7.62 o 
   3   7   9      177.03      172.34      5.06 o 
   5   7   9       28.09       29.23      3.07 o 
   7   7   9      753.96      751.01     10.56 o 
 -10   8   9        5.65        5.21      8.26 o 
  -8   8   9        5.22        1.37      6.89 o 
  -6   8   9      846.03      918.68     18.56 o 
  -4   8   9     2014.10     1993.80     29.39 o 
  -2   8   9     1452.62     1443.33     19.01 o 
   0   8   9      319.41      352.82      7.95 o 
   2   8   9       22.38       24.92      4.87 o 
   4   8   9      368.03      379.61     11.79 o 
 -20   0  10      310.59      295.06     10.99 o 
 -18   0  10       66.39       63.00      6.44 o 
 -16   0  10      172.53      149.87      9.73 o 
 -14   0  10     3091.36     2964.36     30.03 o 
 -12   0  10     9184.33     9366.40     82.43 o 
 -10   0  10     9249.42     9196.26     80.34 o 
  -8   0  10     6899.95     6759.15     59.70 o 
  -6   0  10     5163.14     5490.77     48.91 o 
  -4   0  10     1902.87     2509.19     20.30 o 
  -2   0  10     4742.13     5519.64     37.00 o 
   0   0  10    29430.41    28633.70    182.99 o 
   2   0  10    20657.79    20327.58    131.06 o 
   4   0  10     7890.17     7304.11     49.44 o 
   6   0  10     1871.40     1810.25     15.19 o 
   8   0  10     1894.53     1904.70     16.31 o 
  10   0  10     2740.08     2728.34     22.25 o 
  12   0  10     1289.28     1374.52     14.01 o 
  14   0  10      469.47      543.32     14.20 o 
 -21   1  10        0.90        1.36      9.22 o 
 -19   1  10      114.72      119.80      8.21 o 
 -17   1  10       50.40       38.37      4.74 o 
 -15   1  10       92.41       73.29      3.54 o 
 -13   1  10     1361.13     1331.81     15.38 o 
 -11   1  10     1414.00     1396.19     11.32 o 
  -9   1  10      401.23      416.21      5.08 o 
  -7   1  10     1523.55     1662.81     10.11 o 
  -5   1  10     1914.65     2102.69     13.07 o 
  -3   1  10      101.10      141.18      1.89 o 
  -1   1  10    12049.00    12581.99     57.76 o 
   1   1  10     1034.77      851.38      5.63 o 
   3   1  10     4156.20     4012.07     20.14 o 
   5   1  10        7.06        7.64      1.01 o 
   7   1  10     1415.71     1400.69      9.20 o 
   9   1  10     2188.89     2006.59     12.25 o 
  11   1  10      340.74      335.52      5.31 o 
  13   1  10     2106.26     2128.93     16.67 o 
  15   1  10      458.12      458.69      8.78 o 
 -20   2  10      476.00      456.31     13.79 o 
 -18   2  10     1299.05     1303.46     24.51 o 
 -16   2  10     1861.22     1892.87     22.79 o 
 -14   2  10      859.74      810.23     10.46 o 
 -12   2  10       26.13       28.03      2.61 o 
 -10   2  10       11.37        8.30      1.82 o 
  -8   2  10     3994.18     3923.54     21.80 o 
  -6   2  10    10879.07    11191.72     72.34 o 
  -4   2  10    10395.05    10221.90     50.96 o 
  -2   2  10     3244.73     2914.67     14.66 o 
   0   2  10       80.11       74.33      2.68 o 
   2   2  10      427.54      343.95      3.44 o 
   4   2  10     4893.64     4658.42     23.26 o 
   6   2  10     9578.53     9636.27     45.85 o 
   8   2  10     6415.84     6020.60     36.54 o 
  10   2  10     1343.45     1340.33     10.83 o 
  12   2  10       98.50      142.93      4.36 o 
  14   2  10      158.48      152.69      5.64 o 
 -19   3  10      896.37      815.84     21.89 o 
 -17   3  10     2586.17     2542.04     36.85 o 
 -15   3  10      180.08      202.19      8.98 o 
 -13   3  10       46.38       36.17      4.87 o 
 -11   3  10      672.38      661.02      7.81 o 
  -9   3  10      786.07      742.90      6.53 o 
  -7   3  10     3778.21     3653.13     20.61 o 
  -5   3  10     4531.20     4459.36     23.05 o 
  -3   3  10     4395.64     4559.94     35.74 o 
  -1   3  10     2848.97     2913.63     14.95 o 
   1   3  10      198.66      230.91      4.24 o 
   3   3  10     1822.37     1547.04      9.22 o 
   5   3  10      130.72      139.32      3.10 o 
   7   3  10     1051.20     1067.77     11.19 o 
   9   3  10     1884.93     1870.72     14.62 o 
  11   3  10      854.92      934.22      9.83 o 
  13   3  10       28.99       37.12      3.49 o 
 -18   4  10        1.39       -7.30      8.41 o 
 -16   4  10      106.58       95.72      6.18 o 
 -14   4  10      196.53      216.06      7.60 o 
 -12   4  10     1779.35     1760.79     21.29 o 
 -10   4  10     1505.95     1603.91     14.18 o 
  -8   4  10      385.48      359.08      4.99 o 
  -6   4  10       47.56       52.58      2.17 o 
  -4   4  10      112.93      122.19      3.88 o 
  -2   4  10     1667.45     1672.84      9.58 o 
   0   4  10     4093.08     3879.99     20.58 o 
   2   4  10     7597.63     7264.53     39.29 o 
   4   4  10      514.56      568.75      5.84 o 
   6   4  10       10.16       15.06      2.49 o 
   8   4  10      323.88      313.60      5.56 o 
  10   4  10      505.28      541.77      7.51 o 
  12   4  10      531.53      574.75     10.65 o 
 -17   5  10       35.96       22.11      9.37 o 
 -15   5  10      401.36      389.36     10.39 o 
 -13   5  10      222.35      208.81      7.74 o 
 -11   5  10     2375.05     2335.90     19.66 o 
  -9   5  10     2934.53     2797.03     29.54 o 
  -7   5  10      208.03      197.49      4.60 o 
  -5   5  10      169.77      195.08      4.54 o 
  -3   5  10     1642.98     1570.65      9.97 o 
  -1   5  10     1079.98     1086.07      8.78 o 
   1   5  10     3705.02     3727.54     23.47 o 
   3   5  10     3035.20     2885.33     19.20 o 
   5   5  10     2811.85     2801.79     19.25 o 
   7   5  10        6.59        2.84      2.55 o 
   9   5  10       94.33       73.51      3.67 o 
  11   5  10      542.43      591.86     12.53 o 
 -16   6  10       63.83       42.34     10.47 o 
 -14   6  10       67.10       56.51      7.30 o 
 -12   6  10       30.90       25.64      3.75 o 
 -10   6  10      116.42      106.94      4.47 o 
  -8   6  10        7.71       11.27      3.12 o 
  -6   6  10      143.52      160.44      5.11 o 
  -4   6  10      672.35      610.39     10.42 o 
  -2   6  10       91.18       69.38      5.07 o 
   0   6  10      137.84      137.25      4.22 o 
   2   6  10      572.88      526.45      6.98 o 
   4   6  10      281.16      265.13      5.05 o 
   6   6  10     1250.34     1255.54     11.42 o 
   8   6  10      250.01      239.76      5.38 o 
  10   6  10      112.99      100.17      6.74 o 
 -13   7  10       24.64       28.68      9.51 o 
 -11   7  10       58.74       60.02      4.32 o 
  -9   7  10       78.34       93.52      6.73 o 
  -7   7  10      655.04      728.52     12.53 o 
  -5   7  10     2076.53     2135.99     24.51 o 
  -3   7  10     1245.19     1195.75     19.84 o 
  -1   7  10      991.22     1037.66     15.93 o 
   1   7  10     1533.67     1562.95     23.98 o 
   3   7  10       81.34       77.71      3.88 o 
   5   7  10      282.28      303.85      5.77 o 
   7   7  10      381.92      421.16      9.33 o 
  -8   8  10       10.50        1.11      6.01 o 
  -6   8  10      340.94      413.93     13.01 o 
  -4   8  10       34.23       40.18      6.48 o 
  -2   8  10        2.93        6.41      5.60 o 
   0   8  10        3.21        2.93      4.61 o 
   2   8  10        5.68       -4.33      4.33 o 
 -21   1  11      234.58      289.00     16.59 o 
 -19   1  11      107.91      115.53      7.82 o 
 -17   1  11     2170.06     2000.08     20.31 o 
 -15   1  11     1541.51     1512.32     16.24 o 
 -13   1  11     2218.09     2171.53     16.55 o 
 -11   1  11     3083.96     3075.81     21.41 o 
  -9   1  11     1227.81     1330.58     10.74 o 
  -7   1  11     1778.10     1737.79     12.90 o 
  -5   1  11     2281.63     2164.66     13.58 o 
  -3   1  11     1862.08     1790.00      9.57 o 
  -1   1  11     7181.99     7569.32     35.61 o 
   1   1  11     1254.21     1247.12      8.07 o 
   3   1  11     7652.90     7154.52     36.40 o 
   5   1  11     8635.24     7825.03     37.74 o 
   7   1  11      788.74      708.58      6.84 o 
   9   1  11      384.01      395.33      4.73 o 
  11   1  11      806.16      854.62      8.49 o 
  13   1  11      852.60      930.42     10.04 o 
  15   1  11      172.36      181.12      7.98 o 
 -20   2  11       71.67       47.36      7.48 o 
 -18   2  11      129.73      149.31      7.08 o 
 -16   2  11       89.45       94.48      5.87 o 
 -14   2  11      724.74      699.96      9.15 o 
 -12   2  11     1745.10     1711.64     16.76 o 
 -10   2  11       56.12       73.64      2.66 o 
  -8   2  11      127.27      114.55      2.60 o 
  -6   2  11        8.54       15.30      1.46 o 
  -4   2  11     3882.43     3985.35     21.89 o 
  -2   2  11        4.80        6.71      1.07 o 
   0   2  11     8731.41     8468.29     89.49 o 
   2   2  11      193.82      200.40      2.85 o 
   4   2  11      106.32      138.08      2.55 o 
   6   2  11       39.49       37.56      1.99 o 
   8   2  11      312.91      346.71      5.38 o 
  10   2  11      119.60      131.08      3.68 o 
  12   2  11      830.03      812.52      9.16 o 
  14   2  11       79.72      106.14      7.52 o 
 -19   3  11     1287.18     1250.79     23.25 o 
 -17   3  11      936.03      941.80     21.15 o 
 -15   3  11     1839.27     1768.33     27.57 o 
 -13   3  11      185.38      180.12      6.51 o 
 -11   3  11       10.20       11.39      2.45 o 
  -9   3  11     1194.04     1216.26     10.20 o 
  -7   3  11      473.40      477.62      5.10 o 
  -5   3  11      619.30      655.56      5.50 o 
  -3   3  11     5935.76     5863.52     30.86 o 
  -1   3  11      794.89      746.36      5.35 o 
   1   3  11     2219.64     2290.79     12.51 o 
   3   3  11     3056.48     2812.77     15.17 o 
   5   3  11     2151.35     2051.86     13.71 o 
   7   3  11     1527.46     1536.50     11.55 o 
   9   3  11       26.65       22.18      2.82 o 
  11   3  11      134.78      138.85      4.41 o 
  13   3  11       58.78       54.68      6.05 o 
 -18   4  11      272.77      287.96     16.89 o 
 -16   4  11      104.63      129.38      6.96 o 
 -14   4  11      349.64      358.17      9.45 o 
 -12   4  11      349.92      324.67     10.17 o 
 -10   4  11      179.50      194.47      7.94 o 
  -8   4  11     3493.72     3234.77     20.42 o 
  -6   4  11     8683.12     8522.98     48.50 o 
  -4   4  11     1949.89     1908.96     21.21 o 
  -2   4  11        7.97        9.75      1.40 o 
   0   4  11      303.75      311.70      3.54 o 
   2   4  11       94.01       95.03      3.34 o 
   4   4  11     1649.38     1581.51     11.32 o 
   6   4  11     2334.46     2357.08     16.89 o 
   8   4  11     2800.48     2769.11     19.75 o 
  10   4  11      443.16      438.99      6.96 o 
  12   4  11       13.92       17.34      6.21 o 
 -17   5  11       15.03        3.34      9.44 o 
 -15   5  11      291.94      259.01      8.94 o 
 -13   5  11     1179.47     1103.30     16.79 o 
 -11   5  11      747.51      742.21     12.87 o 
  -9   5  11        6.03        6.11      3.05 o 
  -7   5  11      590.49      594.41      7.58 o 
  -5   5  11        4.14        0.63      1.97 o 
  -3   5  11      309.50      332.70      5.08 o 
  -1   5  11      735.49      708.73      6.41 o 
   1   5  11     3782.08     3657.08     27.63 o 
   3   5  11       55.21       63.93      2.93 o 
   5   5  11      187.61      210.77      5.28 o 
   7   5  11      125.66      118.24      3.96 o 
   9   5  11       99.40      106.23      4.16 o 
  11   5  11      130.93      136.64      7.29 o 
 -14   6  11      521.02      564.60     15.40 o 
 -12   6  11     1239.75     1203.63     17.96 o 
 -10   6  11     1697.47     1632.50     15.68 o 
  -8   6  11      329.36      266.84      6.02 o 
  -6   6  11      804.38      876.74     17.33 o 
  -4   6  11      260.40      282.31      7.44 o 
  -2   6  11     1104.99     1114.72     14.41 o 
   0   6  11      857.80      854.86      8.84 o 
   2   6  11     1071.89     1035.86     10.25 o 
   4   6  11       90.14       92.66      3.58 o 
   6   6  11       31.08       27.48      3.08 o 
   8   6  11      758.38      727.08     10.51 o 
 -13   7  11      133.92      145.39     13.35 o 
 -11   7  11        4.40       -4.65      4.65 o 
  -9   7  11        0.62       -1.46      4.54 o 
  -7   7  11      636.80      703.96     12.34 o 
  -5   7  11      102.26       83.61      5.54 o 
  -3   7  11      505.33      511.83     12.98 o 
  -1   7  11      141.10      167.89      6.50 o 
   1   7  11      207.80      226.23      6.37 o 
   3   7  11        9.38       16.50      3.14 o 
   5   7  11      108.36      107.26      4.59 o 
  -8   8  11      640.23      631.30     21.83 o 
  -6   8  11     1170.49     1294.83     31.12 o 
  -4   8  11     1027.82     1043.16     27.88 o 
  -2   8  11       16.91       17.63      8.26 o 
   0   8  11       42.64       23.47      9.37 o 
   2   8  11       34.01       41.90      6.51 o 
 -20   0  12       92.02       75.84      7.53 o 
 -18   0  12      361.97      364.99     11.15 o 
 -16   0  12      967.96     1078.62     47.36 o 
 -14   0  12     2672.26     2752.00     28.75 o 
 -12   0  12     8023.47     7891.21     70.67 o 
 -10   0  12      567.25      530.64      8.88 o 
  -8   0  12     3564.38     3428.72     32.73 o 
  -6   0  12     3073.08     2889.22     37.29 o 
  -4   0  12    10027.41    10058.90     85.46 o 
  -2   0  12     3270.26     2869.14     20.81 o 
   0   0  12    18973.82    18759.94    121.35 o 
   2   0  12     3048.02     3160.80     23.41 o 
   4   0  12     7122.24     6689.86     46.21 o 
   6   0  12      189.43      221.73      5.91 o 
   8   0  12     5960.00     5701.64     41.10 o 
  10   0  12     2873.67     2916.25     23.98 o 
  12   0  12     1441.96     1409.45     14.79 o 
  14   0  12      147.98      126.56      8.57 o 
 -21   1  12       67.56       34.94     10.55 o 
 -19   1  12      487.96      425.91     12.72 o 
 -17   1  12      153.44      105.38      5.02 o 
 -15   1  12     2326.03     2272.87     19.55 o 
 -13   1  12     1278.85     1306.11     11.50 o 
 -11   1  12     2699.25     2647.32     19.09 o 
  -9   1  12     3632.38     3704.66     24.95 o 
  -7   1  12     6495.28     6332.60     40.04 o 
  -5   1  12      413.23      399.38      4.28 o 
  -3   1  12     4973.34     4942.87     23.82 o 
  -1   1  12     4216.80     4379.27     21.59 o 
   1   1  12     1002.19      913.23      6.65 o 
   3   1  12      409.60      363.64      3.94 o 
   5   1  12      434.31      436.27      4.58 o 
   7   1  12     1408.09     1397.12     10.67 o 
   9   1  12       36.76       41.20      2.34 o 
  11   1  12      790.12      767.71      8.17 o 
  13   1  12     1301.95     1355.00     14.96 o 
 -20   2  12     1550.26     1754.18     28.70 o 
 -18   2  12     1189.27     1239.17     18.08 o 
 -16   2  12      202.33      213.09      8.94 o 
 -14   2  12      162.33      177.77      4.74 o 
 -12   2  12      578.52      557.64      7.50 o 
 -10   2  12     1165.89     1187.93     10.24 o 
  -8   2  12     4751.67     4429.81     29.11 o 
  -6   2  12    14155.75    14132.87     73.12 o 
  -4   2  12     7696.46     7873.87     41.80 o 
  -2   2  12      333.80      309.23      3.15 o 
   0   2  12       54.40       55.04      1.92 o 
   2   2  12      559.12      586.64      6.08 o 
   4   2  12     4588.95     4300.88     22.07 o 
   6   2  12     1752.45     1744.06     11.16 o 
   8   2  12      299.81      284.06      4.83 o 
  10   2  12       41.68       38.75      3.90 o 
  12   2  12       51.62       64.08      4.13 o 
 -19   3  12      329.42      447.43     14.28 o 
 -17   3  12      481.98      406.72     10.56 o 
 -15   3  12      222.30      188.61      9.27 o 
 -13   3  12       58.75       64.52      5.00 o 
 -11   3  12     1879.65     1956.32     16.81 o 
  -9   3  12     2828.86     2756.05     21.61 o 
  -7   3  12     3200.95     3102.91     23.35 o 
  -5   3  12      342.64      371.65      4.96 o 
  -3   3  12       13.52        5.19      1.29 o 
  -1   3  12      512.13      480.89      4.24 o 
   1   3  12       31.78       48.17      1.81 o 
   3   3  12      139.51      159.04      2.88 o 
   5   3  12     7256.42     7174.50     39.65 o 
   7   3  12     1548.87     1542.13     11.74 o 
   9   3  12      125.59      103.70      4.08 o 
  11   3  12       63.03       76.47      3.90 o 
  13   3  12       20.57       15.60      5.39 o 
 -18   4  12       29.84       -6.88      9.00 o 
 -16   4  12      880.95      885.02     15.16 o 
 -14   4  12     1933.71     1976.19     24.04 o 
 -12   4  12      347.27      359.30     11.60 o 
 -10   4  12      855.09      799.59     13.63 o 
  -8   4  12       87.00      107.71      3.09 o 
  -6   4  12       59.17       57.42      2.40 o 
  -2   4  12     7265.04     7357.14     35.29 o 
   0   4  12     4469.85     4448.92     23.76 o 
   2   4  12      181.72      145.71      3.21 o 
   4   4  12      248.46      229.71      4.20 o 
   6   4  12      889.89      829.78      8.60 o 
   8   4  12       20.31       24.91      2.94 o 
  10   4  12     1178.23     1144.44     11.48 o 
  12   4  12      316.81      306.43      9.97 o 
 -17   5  12      145.99      187.31     14.23 o 
 -15   5  12     1025.25     1037.13     16.77 o 
 -13   5  12     3303.54     3298.28     39.76 o 
 -11   5  12     1127.94     1029.91     15.35 o 
  -9   5  12     1281.68     1278.15     12.64 o 
  -7   5  12       37.20       20.77      4.14 o 
  -5   5  12       32.21       34.19      2.47 o 
  -3   5  12     3848.98     3765.93     27.96 o 
  -1   5  12     1033.71     1024.77      8.23 o 
   1   5  12       15.50       23.99      2.27 o 
   3   5  12     1593.55     1610.63     12.68 o 
   5   5  12      897.34      910.15      9.14 o 
   7   5  12      805.94      826.39      9.19 o 
   9   5  12       38.95       37.50      4.79 o 
 -14   6  12       64.57       66.05      7.53 o 
 -12   6  12       12.55       10.25      5.41 o 
 -10   6  12      326.11      303.32      9.16 o 
  -8   6  12      721.24      720.22      9.23 o 
  -6   6  12      218.02      251.49      7.54 o 
  -4   6  12      416.85      448.60      9.14 o 
  -2   6  12       22.71       23.20      3.79 o 
   0   6  12     1359.81     1365.79     12.07 o 
   2   6  12       72.83       72.12      4.14 o 
   4   6  12      480.44      428.91      6.78 o 
   6   6  12      574.07      602.45      7.81 o 
   8   6  12       40.28       49.98      5.79 o 
 -11   7  12      388.11      448.99     19.17 o 
  -9   7  12     1395.01     1435.56     19.14 o 
  -7   7  12      644.74      632.22     11.69 o 
  -5   7  12      123.55      141.80      6.30 o 
  -3   7  12      135.97      135.82     10.78 o 
  -1   7  12       91.59       83.51      6.65 o 
   1   7  12      584.89      603.62     11.36 o 
   3   7  12      591.36      585.46     13.89 o 
   5   7  12      295.61      296.66      8.96 o 
  -6   8  12      230.22      237.69     14.68 o 
  -4   8  12      234.99      261.68     15.04 o 
  -2   8  12        0.19        0.94      8.70 o 
   0   8  12        5.12       16.90      8.48 o 
 -19   1  13       97.23      120.58      8.21 o 
 -17   1  13      156.05      198.61      5.71 o 
 -15   1  13     1823.75     1803.74     18.59 o 
 -13   1  13      184.36      201.15      4.51 o 
 -11   1  13     7428.49     7394.07     47.07 o 
  -9   1  13    10754.01    10335.83     63.89 o 
  -7   1  13     3343.11     3089.23     21.31 o 
  -5   1  13     2856.11     2801.40     19.50 o 
  -3   1  13     5859.40     5887.98     34.33 o 
  -1   1  13     2512.65     2288.00     12.43 o 
   1   1  13     1573.04     1548.91      9.93 o 
   3   1  13      426.11      326.36      3.86 o 
   5   1  13     4409.67     4339.73     22.59 o 
   7   1  13     3545.39     3435.54     35.22 o 
   9   1  13     1062.68     1091.69      9.71 o 
  11   1  13      702.98      716.19      8.05 o 
  13   1  13      447.99      447.84      9.80 o 
 -20   2  13        0.79       -6.26      6.26 o 
 -18   2  13      296.99      294.83      9.42 o 
 -16   2  13      592.98      569.47     11.38 o 
 -14   2  13      422.33      447.20      8.12 o 
 -12   2  13     1890.03     1782.68     15.98 o 
 -10   2  13       59.68       52.32      2.70 o 
  -8   2  13      892.99      791.89     10.79 o 
  -6   2  13      471.78      396.06      5.48 o 
  -4   2  13     2056.93     2005.67     12.55 o 
  -2   2  13     2057.33     1955.99     11.57 o 
   0   2  13     1436.64     1435.03      9.87 o 
   2   2  13     6181.49     5968.05     35.18 o 
   4   2  13      481.23      448.34      4.75 o 
   6   2  13      321.48      298.62      5.33 o 
   8   2  13      438.83      418.41      6.18 o 
  10   2  13      220.27      226.54      4.75 o 
  12   2  13       66.02       62.86      5.32 o 
 -19   3  13      183.81      177.30     13.94 o 
 -17   3  13      431.02      465.39     11.08 o 
 -15   3  13       10.11        4.60      4.16 o 
 -13   3  13     2042.17     2116.59     24.65 o 
 -11   3  13     1632.89     1567.32     14.54 o 
  -9   3  13     4054.94     4214.64     31.22 o 
  -7   3  13     4293.81     4148.04     30.48 o 
  -5   3  13       38.42       43.21      1.91 o 
  -3   3  13      515.32      473.93      4.86 o 
  -1   3  13     2938.28     2843.84     19.65 o 
   1   3  13      220.30      244.39      3.82 o 
   3   3  13     3833.78     3870.21     22.86 o 
   5   3  13      913.07      927.01      8.87 o 
   7   3  13      379.48      433.39      5.85 o 
   9   3  13      156.01      148.73      5.62 o 
  11   3  13       64.83       57.66      5.09 o 
 -18   4  13      245.10      268.35     16.30 o 
 -16   4  13        8.52       12.78      4.90 o 
 -14   4  13      203.17      183.99      9.26 o 
 -12   4  13      893.41      907.48     14.26 o 
 -10   4  13      751.56      831.94     16.16 o 
  -8   4  13     1308.58     1276.73     12.33 o 
  -6   4  13     4041.01     3775.06     23.48 o 
  -4   4  13      977.26      975.35      8.89 o 
  -2   4  13        6.78       11.29      1.81 o 
   0   4  13     1830.42     1859.19     12.43 o 
   2   4  13     3508.41     3572.17     21.40 o 
   4   4  13     1512.16     1553.35     12.41 o 
   6   4  13       51.02       47.86      3.16 o 
   8   4  13       31.54       25.73      3.17 o 
  10   4  13      139.23      138.77      7.13 o 
 -17   5  13       56.40       54.34     10.91 o 
 -15   5  13      425.85      440.04     11.18 o 
 -13   5  13     1607.90     1642.06     21.65 o 
 -11   5  13        6.99       13.62      4.54 o 
  -9   5  13       62.28       52.93      4.79 o 
  -7   5  13      429.85      446.98      7.74 o 
  -5   5  13     1465.52     1449.00     11.27 o 
  -3   5  13     1025.18     1051.11     10.75 o 
  -1   5  13      101.56      100.22      3.40 o 
   1   5  13        8.18        0.76      1.43 o 
   3   5  13      320.65      344.47      5.52 o 
   5   5  13      355.87      356.60      5.87 o 
   7   5  13       82.05       85.22      3.98 o 
   9   5  13      735.90      695.07     17.55 o 
 -14   6  13      919.86      868.99     26.40 o 
 -12   6  13      254.01      278.97      8.90 o 
 -10   6  13      240.27      284.03      8.82 o 
  -8   6  13       27.76       38.84      3.85 o 
  -6   6  13      322.44      283.28     10.98 o 
  -4   6  13     2904.34     2903.97     30.17 o 
  -2   6  13     3315.05     3217.62     28.34 o 
   0   6  13     2541.52     2587.44     24.05 o 
   2   6  13      148.86      154.01      4.15 o 
   4   6  13       37.67       35.75      3.23 o 
   6   6  13        6.15        1.48      3.60 o 
  -9   7  13      222.77      225.11     11.44 o 
  -7   7  13      186.97      153.97      6.85 o 
  -5   7  13      434.12      428.99      9.86 o 
  -3   7  13      674.84      659.81     14.57 o 
  -1   7  13     1123.82     1085.57     20.68 o 
   1   7  13      167.83      147.55      8.11 o 
   3   7  13      161.81      149.53      6.11 o 
 -20   0  14      319.21      315.24     25.41 o 
 -18   0  14     1584.16     1688.18     26.70 o 
 -16   0  14     2652.02     2693.38     60.91 o 
 -14   0  14      848.83      851.86     12.87 o 
 -12   0  14      933.21      936.24     13.09 o 
 -10   0  14     1855.68     1832.66     20.43 o 
  -8   0  14       71.53       47.90      3.52 o 
  -6   0  14     6368.67     6118.74     55.44 o 
  -4   0  14     8115.98     7567.88     81.71 o 
  -2   0  14    11154.46    10126.06     67.22 o 
   0   0  14      918.02      877.93      8.98 o 
   2   0  14     4832.84     4464.07     32.27 o 
   4   0  14      223.40      214.87      4.92 o 
   6   0  14      870.02      898.35     10.26 o 
   8   0  14     5988.24     5836.66     42.61 o 
  10   0  14     2498.43     2387.01     21.21 o 
  12   0  14        7.08        9.93      5.99 o 
 -19   1  14        8.86        1.33      5.47 o 
 -17   1  14      253.31      279.94      8.53 o 
 -15   1  14     3343.87     3330.52     26.87 o 
 -13   1  14       74.22       77.20      3.27 o 
 -11   1  14     1584.05     1519.71     12.70 o 
  -9   1  14      188.24      211.32      4.21 o 
  -7   1  14      461.73      435.89      5.67 o 
  -5   1  14     2715.13     2549.56     18.31 o 
  -3   1  14     5645.94     5868.00     34.70 o 
  -1   1  14        4.00        5.03      1.36 o 
   1   1  14      126.34      104.46      2.40 o 
   3   1  14       76.61      104.36      2.61 o 
   5   1  14      254.42      203.31      3.52 o 
   7   1  14      342.79      348.66      4.71 o 
   9   1  14      106.05      100.06      3.62 o 
  11   1  14      569.07      597.06      7.82 o 
 -20   2  14      469.09      505.56     15.04 o 
 -18   2  14      194.79      197.99      7.79 o 
 -16   2  14        4.38       -1.39      4.05 o 
 -14   2  14      841.54      843.77     10.28 o 
 -12   2  14     4341.49     4295.38     32.37 o 
 -10   2  14     2759.34     2748.16     19.93 o 
  -8   2  14      882.42      963.55      9.44 o 
  -6   2  14     1984.68     1775.45     15.19 o 
  -4   2  14      650.45      665.85      6.37 o 
  -2   2  14       91.35      114.51      3.02 o 
   0   2  14     2303.91     2104.70     11.97 o 
   2   2  14    16274.16    15547.75     80.84 o 
   4   2  14    11631.84    11328.41     53.88 o 
   6   2  14      690.58      676.53      7.07 o 
   8   2  14      342.70      320.60      5.34 o 
  10   2  14        5.36        2.25      2.90 o 
  12   2  14      260.10      274.05      9.21 o 
 -19   3  14       78.89       57.99     11.14 o 
 -17   3  14        1.57       -0.13      4.60 o 
 -15   3  14       20.73       13.93      4.84 o 
 -13   3  14      278.76      291.29     10.56 o 
 -11   3  14      827.94      817.67      9.75 o 
  -9   3  14    12493.84    12657.89     85.26 o 
  -7   3  14     2035.92     1896.09     16.23 o 
  -5   3  14     1039.49     1035.33      8.58 o 
  -3   3  14       94.51       78.41      2.36 o 
  -1   3  14     2561.03     2348.81     25.50 o 
   1   3  14     5418.24     5351.30     26.83 o 
   3   3  14      100.33      116.21      3.43 o 
   5   3  14      336.68      327.48      6.66 o 
   7   3  14      961.51     1016.18      9.39 o 
   9   3  14       39.89       32.78      3.38 o 
  11   3  14        2.78        5.46      5.34 o 
 -18   4  14      590.87      588.02     22.94 o 
 -16   4  14      987.20     1018.68     16.70 o 
 -14   4  14     1303.42     1293.97     18.74 o 
 -12   4  14       39.22       59.49      5.34 o 
 -10   4  14       54.52       43.77      4.88 o 
  -8   4  14      491.70      526.88      7.47 o 
  -6   4  14       86.46       93.35      4.69 o 
  -4   4  14      978.29      950.75      8.85 o 
  -2   4  14     3570.51     3512.34     22.29 o 
   0   4  14     6470.62     6410.75     41.42 o 
   2   4  14        2.91        7.61      2.14 o 
   4   4  14        2.49        3.23      2.26 o 
   6   4  14      672.95      672.63      8.71 o 
   8   4  14      759.87      713.99      8.67 o 
  10   4  14      357.88      370.83     12.91 o 
 -15   5  14      195.67      258.44     15.71 o 
 -13   5  14       77.73       71.59      6.60 o 
 -11   5  14       33.45       26.82      5.15 o 
  -9   5  14      140.97      149.16      6.30 o 
  -7   5  14     4460.37     4551.35     44.59 o 
  -5   5  14     2986.36     3056.87     24.22 o 
  -3   5  14     1988.72     1889.37     16.45 o 
  -1   5  14     2247.12     2200.82     22.22 o 
   1   5  14       30.49       24.78      2.76 o 
   3   5  14        6.38        4.60      2.48 o 
   5   5  14      428.52      450.96      6.76 o 
   7   5  14      165.85      160.44      5.80 o 
 -14   6  14        2.34       -2.61      9.29 o 
 -12   6  14        2.56        3.81      6.08 o 
 -10   6  14      129.97      145.88      6.95 o 
  -8   6  14      597.98      624.88     15.12 o 
  -6   6  14      106.42      114.83      5.70 o 
  -4   6  14       77.57       89.48      5.32 o 
  -2   6  14        7.57       12.57      3.23 o 
   0   6  14       28.06       30.54      3.84 o 
   2   6  14       70.02       77.92      4.28 o 
   4   6  14      523.38      519.95      8.72 o 
   6   6  14      224.72      169.57      7.63 o 
  -7   7  14     1124.74     1114.08     20.47 o 
  -5   7  14      362.04      360.56      9.50 o 
  -3   7  14      438.56      481.69     12.59 o 
  -1   7  14      592.03      574.56     22.25 o 
   1   7  14      176.71      155.92     12.02 o 
 -19   1  15      441.40      395.50     13.17 o 
 -17   1  15      757.35      746.22     10.38 o 
 -15   1  15     1455.42     1439.13     14.62 o 
 -13   1  15      361.01      356.42      6.53 o 
 -11   1  15     1624.84     1699.89     15.43 o 
  -9   1  15     2959.76     2855.30     20.59 o 
  -7   1  15     5113.11     4993.25     32.95 o 
  -5   1  15     3768.18     3398.11     23.58 o 
  -3   1  15     4107.34     4069.06     27.51 o 
  -1   1  15     2039.87     1886.28     12.49 o 
   1   1  15     1336.67     1253.69      8.44 o 
   3   1  15     2150.23     2038.01     12.28 o 
   5   1  15      237.92      227.36      3.81 o 
   7   1  15     2284.48     2280.63     14.13 o 
   9   1  15      410.17      408.86      6.87 o 
  11   1  15      494.42      539.82      9.30 o 
 -18   2  15      140.36      126.84      7.85 o 
 -16   2  15      508.75      515.86     11.07 o 
 -14   2  15      278.13      254.96      7.16 o 
 -12   2  15      164.63      150.89      4.66 o 
 -10   2  15     1774.55     1743.72     14.23 o 
  -8   2  15      441.00      392.28      5.66 o 
  -6   2  15       94.50       96.88      3.20 o 
  -4   2  15     1048.85     1008.54      9.44 o 
  -2   2  15      731.00      747.11      6.56 o 
   0   2  15      165.60      170.38      3.52 o 
   2   2  15      536.91      509.45      5.11 o 
   4   2  15     1889.87     1773.05     29.94 o 
   6   2  15       84.36       85.45      3.25 o 
   8   2  15      441.86      533.02      6.83 o 
  10   2  15      128.44      128.30      5.42 o 
 -19   3  15      117.26      142.47     14.09 o 
 -17   3  15      265.06      262.75     10.92 o 
 -15   3  15      253.31      246.71     10.64 o 
 -13   3  15      125.19       95.24      5.25 o 
 -11   3  15     2416.41     2284.07     19.63 o 
  -9   3  15       14.79       17.65      3.80 o 
  -7   3  15      290.46      275.97      5.45 o 
  -5   3  15      265.46      246.97      4.58 o 
  -3   3  15      190.98      199.17      3.76 o 
  -1   3  15     4309.48     4116.54     33.87 o 
   1   3  15     4347.46     4326.35     23.72 o 
   3   3  15      496.80      498.06      7.80 o 
   5   3  15     1454.33     1394.61     11.14 o 
   7   3  15       20.98       25.72      3.02 o 
   9   3  15       52.66       56.20      4.61 o 
 -16   4  15        4.62       -7.82      7.82 o 
 -14   4  15      145.52      138.26      7.10 o 
 -12   4  15     2253.25     2159.09     47.42 o 
 -10   4  15     1961.86     1788.40     21.93 o 
  -8   4  15      482.77      501.19      7.53 o 
  -6   4  15      358.58      347.86      6.11 o 
  -4   4  15      352.37      380.67      4.85 o 
  -2   4  15       39.04       50.26      2.86 o 
   0   4  15      176.18      170.89      4.27 o 
   2   4  15     2197.81     2197.35     16.06 o 
   4   4  15     1557.71     1489.74     11.63 o 
   6   4  15      414.62      454.59      6.83 o 
   8   4  15       21.48       33.01      5.09 o 
 -15   5  15       28.45       35.98     10.69 o 
 -13   5  15       60.27       77.54     17.58 o 
 -11   5  15       23.39       26.68      4.80 o 
  -9   5  15      173.28      175.74     13.37 o 
  -7   5  15      145.20      167.79      6.68 o 
  -5   5  15     1360.91     1330.95     11.00 o 
  -3   5  15     1171.26     1161.86     16.22 o 
  -1   5  15      208.18      226.46      5.48 o 
   1   5  15      120.22      132.81      4.19 o 
   3   5  15        2.37        2.86      2.82 o 
   5   5  15      495.55      533.42      7.45 o 
   7   5  15      119.75      112.23      6.00 o 
 -12   6  15      422.14      433.98     27.55 o 
 -10   6  15       15.96       10.17      5.84 o 
  -8   6  15      658.63      698.52     15.96 o 
  -6   6  15     1236.28     1236.32     30.61 o 
  -4   6  15     1472.19     1490.84     18.74 o 
  -2   6  15      107.85      133.72      4.77 o 
   0   6  15        5.23        0.14      3.55 o 
   2   6  15       64.20       61.48      4.20 o 
   4   6  15      438.28      485.99     10.95 o 
  -7   7  15      361.10      386.62     18.81 o 
  -5   7  15      195.12      189.45      7.49 o 
  -3   7  15       71.30       80.67      7.01 o 
  -1   7  15       19.34        6.67      8.33 o 
   1   7  15       60.25       77.55      7.69 o 
 -20   0  16     1623.18     1687.29     39.90 o 
 -18   0  16     1768.09     1693.25     27.13 o 
 -16   0  16      639.88      693.59     15.93 o 
 -14   0  16       10.79        9.85      4.12 o 
 -12   0  16       79.96       74.79      4.82 o 
 -10   0  16     3792.30     3455.35     34.57 o 
  -8   0  16     6639.17     6388.20     58.66 o 
  -6   0  16     3632.59     3633.68     35.60 o 
  -4   0  16     9108.00     8561.01     92.74 o 
  -2   0  16     2256.37     2273.49     24.41 o 
   0   0  16      492.25      400.05      7.44 o 
   2   0  16     2751.00     2563.65     20.81 o 
   4   0  16     1748.72     1744.49     15.95 o 
   6   0  16     2851.24     2736.62     22.94 o 
   8   0  16     4595.46     4806.38     37.56 o 
  10   0  16     1238.71     1409.22     19.34 o 
 -19   1  16       71.08       85.89     23.88 o 
 -17   1  16      449.10      452.98      9.34 o 
 -15   1  16      270.15      264.80      6.29 o 
 -13   1  16      565.51      589.15      8.46 o 
 -11   1  16     2813.80     2794.35     20.72 o 
  -9   1  16      142.45      156.81      3.91 o 
  -7   1  16     2625.62     2431.80     18.18 o 
  -5   1  16     1663.92     1770.99     14.25 o 
  -3   1  16      151.05      139.18      4.08 o 
  -1   1  16      658.14      619.68      9.25 o 
   1   1  16     1080.69     1122.29      8.36 o 
   3   1  16     1727.37     1683.22     10.88 o 
   5   1  16      290.36      309.71      4.55 o 
   7   1  16      332.48      363.13      5.13 o 
   9   1  16      149.42      144.29      4.26 o 
 -18   2  16       12.46        9.21      6.29 o 
 -16   2  16      240.58      229.47      7.95 o 
 -14   2  16     1921.57     1946.75     18.08 o 
 -12   2  16     4961.79     4766.21     35.84 o 
 -10   2  16     2320.95     2129.03     16.74 o 
  -8   2  16      344.08      340.80      5.47 o 
  -6   2  16      585.42      568.74      6.91 o 
  -4   2  16      455.93      433.67      5.98 o 
  -2   2  16      176.21      225.10      4.48 o 
   0   2  16     1256.59     1240.80     10.23 o 
   2   2  16     3579.41     3609.62     19.50 o 
   4   2  16      957.64      945.30     10.15 o 
   6   2  16        5.61        0.50      2.53 o 
   8   2  16       16.75       30.38      3.07 o 
  10   2  16      651.39      739.89     23.45 o 
 -17   3  16        4.21        6.82      6.29 o 
 -15   3  16      353.30      362.63     10.11 o 
 -13   3  16     3318.67     3412.38     32.26 o 
 -11   3  16      834.02      782.90     11.39 o 
  -9   3  16      490.73      390.40      6.73 o 
  -7   3  16       92.29       91.01      3.80 o 
  -5   3  16      858.06      865.63      9.79 o 
  -3   3  16      750.92      818.85      8.86 o 
  -1   3  16     4236.75     4219.87     24.83 o 
   1   3  16     1274.06     1255.14      9.97 o 
   3   3  16      874.60      942.84      9.22 o 
   5   3  16        7.38        6.16      2.48 o 
   7   3  16      110.63      143.64      4.15 o 
   9   3  16        9.76       15.48      5.25 o 
 -14   4  16        2.37        5.86      4.71 o 
 -12   4  16      440.48      445.98     11.02 o 
 -10   4  16      270.24      285.71      7.22 o 
  -8   4  16      590.96      546.53      8.54 o 
  -6   4  16     1211.66     1242.32     12.63 o 
  -4   4  16      365.44      353.73      5.71 o 
  -2   4  16      348.04      348.90      5.82 o 
   0   4  16       40.72       43.81      3.07 o 
   2   4  16       11.45       10.69      2.86 o 
   4   4  16        3.49        4.54      2.88 o 
   6   4  16     1857.36     2033.33     17.51 o 
   8   4  16      773.94      760.80     19.33 o 
 -15   5  16     1429.96     1567.87     38.42 o 
 -13   5  16       27.53       29.55      6.71 o 
 -11   5  16       24.99       40.91      5.45 o 
  -9   5  16        6.23        7.35      4.29 o 
  -7   5  16     1519.67     1504.10     19.60 o 
  -5   5  16     4404.21     4432.42     43.55 o 
  -3   5  16      465.11      489.23      7.60 o 
  -1   5  16       35.74       42.63      3.21 o 
   1   5  16      254.81      299.23      5.89 o 
   3   5  16        7.40       11.41      3.46 o 
   5   5  16      909.30      941.62     18.17 o 
 -12   6  16       43.64       18.36      9.73 o 
 -10   6  16        2.12       -0.56      5.97 o 
  -8   6  16       92.22      122.44     11.36 o 
  -6   6  16       78.51       82.08      9.88 o 
  -4   6  16       26.99       26.61      5.83 o 
  -2   6  16      139.63      139.56      5.02 o 
   0   6  16       78.42       87.43      5.14 o 
   2   6  16      179.54      176.46      7.65 o 
  -5   7  16        4.74       -6.47      8.41 o 
  -3   7  16      169.54      209.01     13.35 o 
 -19   1  17      446.82      517.51     15.56 o 
 -17   1  17      739.46      784.07     11.03 o 
 -15   1  17      750.97      862.19     10.96 o 
 -13   1  17     2490.58     2596.22     22.13 o 
 -11   1  17     1824.11     1879.51     15.50 o 
  -9   1  17     1312.10     1226.04     11.35 o 
  -7   1  17     3676.92     3483.39     24.66 o 
  -5   1  17      575.17      640.27      7.51 o 
  -3   1  17     1514.35     1543.81     13.14 o 
  -1   1  17     2711.18     2730.97     20.34 o 
   1   1  17      218.93      196.48      3.85 o 
   3   1  17      459.40      502.94      5.79 o 
   5   1  17     1031.88     1020.66      8.29 o 
   7   1  17      555.34      570.05      6.37 o 
   9   1  17      638.61      672.48     11.45 o 
 -18   2  17      137.86      114.27      8.54 o 
 -16   2  17        1.40       -3.51      3.51 o 
 -14   2  17      248.11      261.44      6.26 o 
 -12   2  17      302.37      327.10      7.09 o 
 -10   2  17      165.95      161.14      4.33 o 
  -8   2  17     1457.51     1397.17     12.36 o 
  -6   2  17        5.17        1.59      2.29 o 
  -4   2  17      483.79      405.68      6.00 o 
  -2   2  17       59.63       67.03      3.16 o 
   0   2  17      336.48      385.89      5.51 o 
   2   2  17       14.02       14.83      2.29 o 
   4   2  17     1157.95     1221.15     10.37 o 
   6   2  17       67.63       62.68      4.16 o 
   8   2  17       11.87        3.27      3.58 o 
 -17   3  17       98.68      142.05     14.45 o 
 -15   3  17     1823.77     1966.62     30.74 o 
 -13   3  17     2296.77     2415.09     21.43 o 
 -11   3  17     2181.28     2229.63     22.37 o 
  -9   3  17      979.69      990.98     11.21 o 
  -7   3  17      196.13      191.41      4.92 o 
  -5   3  17      250.77      229.88      4.86 o 
  -3   3  17      587.01      646.09      7.73 o 
  -1   3  17      959.73      975.02      8.51 o 
   1   3  17     2493.75     2521.49     16.70 o 
   3   3  17      242.28      267.68      6.31 o 
   5   3  17       12.65        7.28      2.84 o 
   7   3  17      471.32      521.88      9.04 o 
 -16   4  17      326.52      328.43     18.73 o 
 -14   4  17      172.35      151.88      7.97 o 
 -12   4  17      701.79      702.11     14.99 o 
 -10   4  17      833.63      805.79     11.65 o 
  -8   4  17       97.27       94.52      4.22 o 
  -6   4  17      411.44      405.23      8.22 o 
  -4   4  17     1698.94     1623.12     15.38 o 
  -2   4  17     1937.55     1970.58     17.80 o 
   0   4  17     1081.25     1091.80     11.01 o 
   2   4  17      175.55      202.79      4.96 o 
   4   4  17        5.27       13.25      3.25 o 
   6   4  17       39.20       41.86      5.57 o 
 -13   5  17       25.37       27.85     10.10 o 
 -11   5  17       16.88       11.50      6.48 o 
  -9   5  17      789.57      836.25     14.27 o 
  -7   5  17      613.45      634.57     10.41 o 
  -5   5  17      533.98      561.08     14.26 o 
  -3   5  17        6.67       14.33      6.94 o 
  -1   5  17      238.61      252.75      5.57 o 
   1   5  17       43.62       39.18      3.96 o 
   3   5  17      298.56      289.52      7.74 o 
   5   5  17      414.23      493.64     14.07 o 
 -10   6  17      707.64      759.06     25.37 o 
  -6   6  17     2006.81     2004.87     43.73 o 
  -4   6  17     1064.31     1050.99     28.47 o 
  -2   6  17      352.19      360.29      7.40 o 
   0   6  17        5.25       -0.36      4.08 o 
 -18   0  18     2274.49     2526.77     52.21 o 
 -16   0  18       48.59       41.45      6.78 o 
 -14   0  18      408.04      374.57      9.13 o 
 -12   0  18      776.98      845.94     15.17 o 
 -10   0  18     2008.26     2084.92     23.95 o 
  -8   0  18     5401.77     5406.54     51.44 o 
  -6   0  18     2879.99     2887.12     30.21 o 
  -4   0  18     2549.90     2370.54     31.57 o 
  -2   0  18     1969.86     1697.64     20.39 o 
   0   0  18      658.78      734.48     13.14 o 
   2   0  18      427.64      397.28      9.10 o 
   4   0  18     2573.05     2623.38     22.38 o 
   6   0  18     1932.19     1906.87     18.22 o 
   8   0  18        7.36        1.26      4.27 o 
 -17   1  18        0.89       -3.82      3.82 o 
 -15   1  18        3.39        2.95      3.45 o 
 -13   1  18      104.30      118.89      4.70 o 
 -11   1  18      160.57      161.44      4.44 o 
  -9   1  18      472.00      481.93      7.54 o 
  -7   1  18     4730.95     4334.16     29.97 o 
  -5   1  18        1.05       -2.30      2.30 o 
  -3   1  18     2563.65     2467.36     19.01 o 
  -1   1  18      348.01      372.70      6.74 o 
   1   1  18      445.76      448.42      6.74 o 
   3   1  18      698.46      692.84      7.40 o 
   5   1  18     1370.94     1474.16     13.63 o 
   7   1  18        3.96        5.73      2.94 o 
 -18   2  18      125.62      211.93     15.71 o 
 -16   2  18     1528.87     1691.43     17.33 o 
 -14   2  18     2034.06     2101.97     19.63 o 
 -12   2  18      711.24      745.93      9.92 o 
 -10   2  18      147.30      152.55      5.65 o 
  -8   2  18       63.04       73.36      4.18 o 
  -6   2  18      845.42      899.45      9.49 o 
  -4   2  18     2586.19     2469.51     19.06 o 
  -2   2  18     2974.43     2921.13     21.78 o 
   0   2  18     3801.37     3683.60     28.89 o 
   2   2  18     1597.18     1564.69     12.05 o 
   4   2  18       28.98       40.14      3.18 o 
   6   2  18       71.81       92.68      4.06 o 
   8   2  18      207.70      202.48      8.17 o 
 -17   3  18       78.76       63.72     12.32 o 
 -15   3  18      385.40      406.03     13.35 o 
 -13   3  18      831.04      838.57     12.35 o 
 -11   3  18     1675.70     1757.87     16.92 o 
  -9   3  18       38.36       33.88      3.61 o 
  -7   3  18       19.71       18.38      3.12 o 
  -5   3  18        6.25       13.30      2.69 o 
  -3   3  18     1197.24     1169.56     11.35 o 
  -1   3  18     3449.62     3598.29     26.05 o 
   1   3  18      899.99      818.86     10.25 o 
   3   3  18       66.10       46.87      3.51 o 
   5   3  18        1.94       -2.59      3.93 o 
   7   3  18        3.28       -4.24      4.24 o 
 -14   4  18       53.38       53.61     11.36 o 
 -12   4  18       59.97       85.01      6.31 o 
 -10   4  18     1966.43     2034.56     18.89 o 
  -8   4  18      767.40      821.43     10.52 o 
  -6   4  18      478.85      484.08      7.89 o 
  -4   4  18      251.49      281.85      6.40 o 
  -2   4  18      130.56      115.50      6.67 o 
   0   4  18       61.37       63.77      4.17 o 
   2   4  18      562.36      551.23     11.31 o 
   4   4  18      818.66      766.26     12.67 o 
 -13   5  18       81.38       99.71     12.32 o 
 -11   5  18       26.57       16.58      9.96 o 
  -9   5  18     2102.78     2161.07     35.20 o 
  -7   5  18     2338.85     2438.88     24.14 o 
  -5   5  18     1140.34     1107.36     16.24 o 
  -3   5  18       80.72       69.12      5.36 o 
  -1   5  18        4.29        5.18      3.75 o 
   1   5  18      494.51      531.47      8.75 o 
   3   5  18      687.21      748.55     17.17 o 
  -4   6  18       90.65       85.11     11.21 o 
  -2   6  18      246.82      260.54      8.63 o 
 -17   1  19      114.20       87.35      5.84 o 
 -15   1  19      361.30      310.45      7.11 o 
 -13   1  19       95.81       77.62      4.41 o 
 -11   1  19      581.94      549.25      7.62 o 
  -9   1  19      632.51      661.43     10.60 o 
  -7   1  19     3273.56     3220.94     29.94 o 
  -5   1  19     2508.04     2330.70     20.18 o 
  -3   1  19      563.53      571.20      7.54 o 
  -1   1  19      842.15      901.87      9.82 o 
   1   1  19     2114.99     2085.57     17.30 o 
   3   1  19     1006.46     1051.21     11.19 o 
   5   1  19     1105.57     1248.85     11.01 o 
   7   1  19      136.17      115.07      6.11 o 
 -16   2  19        8.01       -1.02      4.23 o 
 -14   2  19        1.54        3.24      3.61 o 
 -12   2  19      628.71      612.90      9.24 o 
 -10   2  19      784.99      789.34     11.21 o 
  -8   2  19      227.16      199.21      4.76 o 
  -6   2  19      216.62      245.50      6.92 o 
  -4   2  19      235.99      226.41      5.01 o 
  -2   2  19       33.41       28.23      3.08 o 
   0   2  19      292.99      353.63      6.29 o 
   2   2  19      703.30      688.89      8.74 o 
   4   2  19      234.66      256.56      5.97 o 
   6   2  19      772.00      840.19     14.89 o 
 -15   3  19      275.60      247.18     15.78 o 
 -13   3  19      712.31      704.15     10.40 o 
 -11   3  19       95.23       92.37      4.66 o 
  -9   3  19      551.70      547.65      9.44 o 
  -7   3  19      373.32      355.48     10.79 o 
  -5   3  19      534.52      530.83      7.39 o 
  -3   3  19     1377.21     1336.70     12.68 o 
  -1   3  19      617.38      654.77      8.38 o 
   1   3  19      284.90      294.58      7.60 o 
   3   3  19      631.96      667.75     13.74 o 
   5   3  19      223.36      228.01      8.69 o 
 -14   4  19      277.83      283.58     17.18 o 
 -12   4  19        5.36        1.11      6.32 o 
 -10   4  19       98.90      110.46      4.94 o 
  -8   4  19      104.46      118.08      4.86 o 
  -6   4  19      292.49      301.91      6.74 o 
  -4   4  19     1564.96     1600.06     15.91 o 
  -2   4  19     1029.12     1018.15     13.53 o 
   0   4  19      360.16      358.50      8.27 o 
   2   4  19      129.13      131.04      5.80 o 
   4   4  19       84.71      123.21     12.13 o 
 -11   5  19      196.30      201.81     15.34 o 
  -9   5  19      896.39      899.15     18.80 o 
  -7   5  19      164.63      172.76      6.28 o 
  -5   5  19        9.44        7.76      4.61 o 
  -3   5  19        9.66       12.59      4.80 o 
  -1   5  19      117.11      123.35      7.99 o 
   1   5  19      186.18      216.60      8.00 o 
 -16   0  20      130.40      122.34     12.83 o 
 -14   0  20      166.51      160.13      6.99 o 
 -12   0  20     1321.08     1175.82     17.04 o 
 -10   0  20     2869.24     2812.71     30.87 o 
  -8   0  20      218.11      186.87      7.69 o 
  -6   0  20      787.29      819.82     13.40 o 
  -4   0  20       83.04      121.70      6.03 o 
  -2   0  20      350.75      321.86      9.00 o 
   0   0  20     1210.51     1406.55     19.01 o 
   2   0  20     2625.68     2758.94     30.84 o 
   4   0  20      349.63      330.38     11.55 o 
   6   0  20      516.95      586.35     21.39 o 
 -17   1  20      141.84      112.19      7.18 o 
 -15   1  20        4.48        3.69      4.06 o 
 -13   1  20      126.78      108.33      5.07 o 
 -11   1  20      758.25      721.77      9.47 o 
  -9   1  20      858.71      839.44      9.70 o 
  -7   1  20       51.47       59.81      3.59 o 
  -5   1  20      115.52      121.45      4.58 o 
  -3   1  20     1248.51     1199.85     11.88 o 
  -1   1  20        4.39        4.22      2.84 o 
   1   1  20      785.28      785.31      9.53 o 
   3   1  20      847.86      836.50     10.06 o 
   5   1  20      232.55      240.25      8.26 o 
 -16   2  20     1926.79     1861.95     24.16 o 
 -14   2  20     1204.01     1153.40     15.14 o 
 -12   2  20        5.26       -3.39      3.39 o 
 -10   2  20       30.00       38.80      3.84 o 
  -8   2  20      486.22      442.49      6.98 o 
  -6   2  20     1428.09     1443.60     14.82 o 
  -4   2  20     1552.55     1625.16     14.55 o 
  -2   2  20      840.19      850.70     10.58 o 
   0   2  20      169.87      188.02      4.95 o 
   2   2  20       41.71       34.93      3.54 o 
   4   2  20       51.43       62.47     10.10 o 
 -15   3  20      306.16      282.12     17.63 o 
 -13   3  20      306.68      284.69      9.08 o 
 -11   3  20       43.75       34.32      4.14 o 
  -9   3  20       88.57       85.36      4.57 o 
  -7   3  20        3.35        6.72      3.41 o 
  -5   3  20     2053.13     2023.39     17.17 o 
  -3   3  20     1894.65     1827.68     15.99 o 
  -1   3  20       79.78       96.84      4.18 o 
   1   3  20      117.83      114.62      5.59 o 
   3   3  20        9.63       21.48      9.07 o 
 -12   4  20     1236.15     1374.93     35.62 o 
 -10   4  20      901.69      905.60     13.17 o 
  -8   4  20      315.09      279.26      6.73 o 
  -6   4  20       91.43       92.65      4.74 o 
  -4   4  20        2.14        2.00      3.38 o 
  -2   4  20        4.46       17.24      4.09 o 
   0   4  20      112.49      123.50      6.88 o 
   2   4  20      409.52      473.19     20.28 o 
  -9   5  20      340.37      361.38     18.95 o 
  -7   5  20      686.00      701.80     16.29 o 
  -5   5  20       97.11       76.90      8.28 o 
  -3   5  20      143.60      159.47     12.24 o 
 -15   1  21      354.44      375.58     13.71 o 
 -13   1  21      779.52      803.48     12.72 o 
 -11   1  21      967.68      976.90     11.06 o 
  -9   1  21     1042.26     1038.57     11.22 o 
  -7   1  21       37.49       52.79      3.57 o 
  -5   1  21      552.41      581.99      8.08 o 
  -3   1  21     1085.48     1021.41     11.02 o 
  -1   1  21     1212.91     1262.13     13.91 o 
   1   1  21       69.82       71.21      4.10 o 
   3   1  21       68.37       46.16      5.34 o 
 -14   2  21      370.80      391.37     10.69 o 
 -12   2  21      416.24      414.46      8.30 o 
 -10   2  21      457.20      397.66      8.00 o 
  -8   2  21       42.47       49.42      3.65 o 
  -6   2  21       61.59       62.95      4.27 o 
  -4   2  21       56.28       73.37      3.96 o 
  -2   2  21       12.41       11.80      3.30 o 
   0   2  21      178.71      191.90      5.27 o 
   2   2  21      664.12      774.09     18.24 o 
 -13   3  21      271.97      300.60      9.56 o 
 -11   3  21      252.49      292.08      9.19 o 
  -9   3  21      328.65      336.21      7.28 o 
  -7   3  21     1068.62     1073.77     12.76 o 
  -5   3  21      238.73      252.66      5.90 o 
  -3   3  21      249.22      278.39      6.24 o 
  -1   3  21       10.55        2.21      3.92 o 
   1   3  21        3.67       -5.63      8.26 o 
 -10   4  21        3.19        1.83      4.75 o 
  -8   4  21      246.37      243.55      7.21 o 
  -6   4  21      956.90      981.95     13.69 o 
  -4   4  21      887.32      883.42     18.01 o 
  -2   4  21      279.26      305.00     18.64 o 
   0   4  21       12.21       14.39      8.92 o 
 -14   0  22     1441.77     1457.43     24.84 o 
 -12   0  22     3622.82     3873.29     49.83 o 
 -10   0  22      741.31      737.92     13.49 o 
  -8   0  22        7.66        5.21      4.71 o 
  -6   0  22       11.48       13.19      4.51 o 
  -4   0  22     1586.04     1654.20     21.64 o 
  -2   0  22     1212.31     1271.06     18.53 o 
   0   0  22     2046.76     2019.54     30.63 o 
   2   0  22     2004.79     2191.87     45.65 o 
 -15   1  22      108.45      115.87     16.56 o 
 -13   1  22      216.65      223.54      8.36 o 
 -11   1  22      393.68      385.67      7.15 o 
  -9   1  22      488.07      468.58      9.60 o 
  -7   1  22      150.27      173.92      5.07 o 
  -5   1  22      386.13      343.12      6.61 o 
  -3   1  22        0.42        3.33      3.13 o 
  -1   1  22      655.68      705.99     11.69 o 
   1   1  22      389.88      380.38     12.25 o 
 -14   2  22       85.42      107.04      8.56 o 
 -12   2  22      103.15      130.95      8.95 o 
 -10   2  22      463.37      502.38     10.06 o 
  -8   2  22     1510.45     1454.93     14.08 o 
  -6   2  22     1946.21     1944.90     17.19 o 
  -4   2  22      832.55      817.58     10.12 o 
  -2   2  22      122.42      124.08      5.63 o 
   0   2  22        4.07        4.91      4.75 o 
 -11   3  22       13.59       14.56      6.53 o 
  -9   3  22     1076.04     1053.60     16.69 o 
  -7   3  22      993.68     1029.46     14.14 o 
  -5   3  22      356.59      386.67      8.92 o 
  -3   3  22      134.34      114.64      5.61 o 
  -1   3  22      150.74      223.61     14.15 o 
  -8   4  22       50.00       41.24      6.80 o 
  -6   4  22       14.09        9.06      6.23 o 
  -4   4  22       10.21       30.98     10.25 o 
 -13   1  23      199.10      162.21      9.85 o 
 -11   1  23       34.48       22.72      5.32 o 
  -9   1  23      483.18      478.25     11.22 o 
  -7   1  23     1087.44     1084.96     23.81 o 
  -5   1  23      535.11      594.41     12.26 o 
  -3   1  23      892.85      948.07     19.18 o 
  -1   1  23     1423.18     1599.77     31.04 o 
 -12   2  23      560.89      666.18     16.81 o 
 -10   2  23      195.92      219.75     10.44 o 
  -8   2  23      126.83      118.12      6.74 o 
  -6   2  23        4.46        4.75      4.79 o 
  -4   2  23      158.09      158.97      9.10 o 
  -2   2  23       74.52       70.11      7.52 o 
  -9   3  23      775.61      761.82     17.99 o 
  -7   3  23     1082.09     1179.47     22.16 o 
  -5   3  23      433.34      441.23     25.59 o 
 -10   0  24       46.00       75.82     10.99 o 
  -8   0  24       27.29       33.37      9.51 o 
  -6   0  24      441.33      487.27     19.91 o 
  -4   0  24     1189.52     1238.20     32.30 o 
  -9   1  24      107.13      104.68      8.61 o 
  -7   1  24        1.80       10.49      6.33 o 
  -5   1  24       38.29       30.99      6.67 o 
                                                 
